# Supplementary material for: 1′-(4-Bromo­phen­yl)-4′-{4-[(2-oxo-1,2,3,4-tetra­hydro­naphthalen-2-yl­idene)meth­yl]phen­yl}-3′′,4′′-dihydro­acenaphthylene-1-spiro-2′-pyrrolidine-3′-spiro-2′′-naphthalene-2,1′′(1H,2′′H)-dione
Source: Acta Crystallogr Sect E Struct Rep Online. 2010 Oct 13;66(Pt 11):o2801. doi: 10.1107/S1600536810040171 (PMC3009035; doi:10.1107/S1600536810040171)
Supplement: Supplementary file 1 [file e-66-o2801-sup1.cif]

##############################################################################
###                                                                        ###
###        Electronic paper (Acta Crystallographica Section E)             ###
###                                                                        ###
##############################################################################
#                                                                            #
# This CIF contains the data in a paper accepted for publication in Acta     #
# Crystallographica Section E. It conforms to the requirements of Notes      #
# for Authors for Section E, and has been peer reviewed under the auspices   #
# of the IUCr Commission on Journals.                                        #
#                                                                            #
# Full details of the Crystallographic Information File format               #
# are given in the paper "The Crystallographic Information File (CIF):       #
# a New Standard Archive File for Crystallography" by S. R. Hall, F. H.      #
# Allen and I. D. Brown [Acta Cryst. (1991), A47, 655-685].                  #
#                                                                            #
# The current version of the core CIF dictionary is obtainable from          #
# ftp://ftp.iucr.org/pub/cif_core.dic. The current version number is 2.4.    #
#                                                                            #
# Software is freely available for graphical display of the structure(s) in  #
# this CIF.  For information consult the CIF home page http://www.iucr.org/  #
# cif/home.html                                                              #
#                                                                            #
# This file may be used for bona fide research purposes within the           #
# scientific community so long as proper attribution is given to the journal # 
# article from which it was obtained.                                        #
#                                                                            #
##############################################################################
                                             
data_global
_audit_creation_method     SHELXL97
_journal_date_recd_electronic     2010-10-04
_journal_date_accepted     2010-10-07
_journal_name_full     'Acta Crystallographica, Section E'
_journal_year     2010
_journal_volume     66
_journal_issue     11
_journal_page_first     o2801
_journal_page_last     o2801
_journal_paper_category     QO
_journal_coeditor_code     IS2611
_publ_contact_author_name     'V. Manivannan'
_publ_contact_author_address
;
Department of Research and Development,
PRIST University,
Vallam,
Thanjavur - 613 403,
Tamil Nadu,
India.
;
_publ_contact_author_email     'crystallography2010@gmail.com'
_publ_contact_author_fax     ?
_publ_contact_author_phone     '04362-241324'
_publ_section_title
;\
1'-(4-Bromophenyl)-4'-{4-[(2-oxo-1,2,3,4-tetrahydronaphthalen-2-ylidene)methyl]\
phenyl}-3'',4''-dihydroacenaphthylene-1-spiro-2'-pyrrolidine-3'-spiro-2''-\
naphthalene-2,1''(1<i>H</i>,2''<i>H</i>)-dione
;
loop_
    _publ_author_name
    _publ_author_address
    'B. Saravanan'
;
Department of Physics
PRIST University
Thanjavur 614 904
Tamil Nadu
India
;
    'R. Rajesh'
;
Department of Organic Chemistry
University of Madras
Guindy Campus, Chennai 600 025
India
;
    'R. Raghunathan'
;
Department of Organic Chemistry
University of Madras
Guindy Campus, Chennai 600 025
India
;
    'G. Chakkaravarthi'
;
Department of Physics
CPCL Polytechnic College
Chennai 600 068
India
;
    'V. Manivannan'
;
Department of Research and Development
PRIST University
Thanjavur 613 403
Tamil Nadu
India
;
_publ_section_synopsis     .
data_I
_audit_creation_method     SHELXL-97
_chemical_name_systematic
;
1'-(4-Bromophenyl)-4'-{4-[(2-oxo-1,2,3,4-tetrahydronaphthalen-2-
ylidene)methyl]phenyl}-3'',4''-dihydroacenaphthylene-1-spiro-2'-pyrrolidine-
3'-spiro-2''-naphthalene-2,1''(1<i>H</i>,2''<i>H</i>)-dione
;
_chemical_name_common     ?
_chemical_formula_moiety     'C47 H34 Br N O3'
_chemical_formula_sum     'C47 H34 Br N O3'
_chemical_formula_iupac     'C47 H34 Br N O3'
_chemical_formula_weight     740.38
_chemical_melting_point     ?
_symmetry_cell_setting     triclinic
_symmetry_space_group_name_H-M     'P -1'
_symmetry_space_group_name_Hall     '-P 1'
loop_
    _symmetry_equiv_pos_as_xyz
    'x, y, z'
    '-x, -y, -z'
_cell_length_a     8.4178(2)
_cell_length_b     13.2352(3)
_cell_length_c     15.9610(3)
_cell_angle_alpha     98.1430(10)
_cell_angle_beta     92.744(2)
_cell_angle_gamma     100.9440(10)
_cell_volume     1723.17(7)
_cell_formula_units_Z     2
_cell_measurement_reflns_used     8389
_cell_measurement_theta_min     2.2
_cell_measurement_theta_max     25.32
_cell_measurement_temperature     295(2)
_exptl_crystal_description     'block'
_exptl_crystal_colour     'colourless'
_exptl_crystal_size_max     0.20
_exptl_crystal_size_mid     0.19
_exptl_crystal_size_min     0.18
_exptl_crystal_density_diffrn     1.427
_exptl_crystal_density_meas     ?
_exptl_crystal_density_method     'not measured'
_exptl_crystal_F_000     764
_exptl_absorpt_coefficient_mu     1.239
_exptl_absorpt_correction_type     multi-scan
_exptl_absorpt_process_details     '(SADABS; Sheldrick, 1996)'
_exptl_absorpt_correction_T_min     0.7187
_exptl_absorpt_correction_T_max     0.7786
_exptl_special_details
;
;
_diffrn_ambient_temperature     295(2)
_diffrn_radiation_type     MoK\a
_diffrn_radiation_wavelength     0.71073
_diffrn_radiation_source     'fine-focus sealed tube'
_diffrn_radiation_monochromator     graphite
_diffrn_measurement_device_type     'Bruker Kappa APEXII'
_diffrn_measurement_method     '\w and \f scan'
_diffrn_reflns_number     30711
_diffrn_reflns_av_R_equivalents     0.0343
_diffrn_reflns_av_sigmaI/netI     0.0314
_diffrn_reflns_theta_min     2.19
_diffrn_reflns_theta_max     25.53
_diffrn_reflns_theta_full     25.53
_diffrn_measured_fraction_theta_max     0.995
_diffrn_measured_fraction_theta_full     0.995
_diffrn_reflns_limit_h_min     -10
_diffrn_reflns_limit_h_max     10
_diffrn_reflns_limit_k_min     -16
_diffrn_reflns_limit_k_max     15
_diffrn_reflns_limit_l_min     -19
_diffrn_reflns_limit_l_max     19
_diffrn_standards_number     0
_diffrn_standards_interval_count     ?
_diffrn_standards_interval_time     0
_diffrn_standards_decay_%     ?
_refine_special_details
;
;
_reflns_number_total     6410
_reflns_number_gt     4539
_reflns_threshold_expression     I>2sigma(I)
_refine_ls_structure_factor_coef     Fsqd
_refine_ls_matrix_type     full
_refine_ls_R_factor_all     0.0637
_refine_ls_R_factor_gt     0.0374
_refine_ls_wR_factor_gt     0.0872
_refine_ls_wR_factor_ref     0.0975
_refine_ls_goodness_of_fit_ref     1.026
_refine_ls_restrained_S_all     1.026
_refine_ls_number_reflns     6410
_refine_ls_number_parameters     469
_refine_ls_number_restraints     0
_refine_ls_hydrogen_treatment     constr
_refine_ls_weighting_scheme     calc
_refine_ls_weighting_details
         'calc w=1/[\s^2^(Fo^2^)+(0.0431P)^2^+0.5268P] where P=(Fo^2^+2Fc^2^)/3'
_atom_sites_solution_hydrogens     geom
_atom_sites_solution_primary     direct
_atom_sites_solution_secondary     difmap
_refine_ls_shift/su_max     0.000
_refine_ls_shift/su_mean     0.000
_refine_diff_density_max     0.317
_refine_diff_density_min     -0.530
_refine_ls_extinction_method     none
_refine_ls_extinction_coef     ?
loop_
    _atom_type_symbol
    _atom_type_description
    _atom_type_scat_dispersion_real
    _atom_type_scat_dispersion_imag
    _atom_type_scat_source
    'C' 'C' 0.0030 0.0020
                         'International Tables Vol C Tables 4.2.6.8 and 6.1.1.4'
    'H' 'H' 0.0000 0.0000
                         'International Tables Vol C Tables 4.2.6.8 and 6.1.1.4'
    'Br' 'Br' -0.2900 2.4600
                         'International Tables Vol C Tables 4.2.6.8 and 6.1.1.4'
    'N' 'N' 0.0060 0.0030
                         'International Tables Vol C Tables 4.2.6.8 and 6.1.1.4'
    'O' 'O' 0.0110 0.0060
                         'International Tables Vol C Tables 4.2.6.8 and 6.1.1.4'
_computing_data_collection     'APEX2 (Bruker, 2004)'
_computing_cell_refinement     'SAINT (Bruker, 2004)'
_computing_data_reduction     'SAINT (Bruker, 2004)'
_computing_structure_solution     'SHELXS97 (Sheldrick, 2008)'
_computing_structure_refinement     'SHELXL97 (Sheldrick, 2008)'
_computing_molecular_graphics     'PLATON (Spek, 2009)'
_computing_publication_material     'SHELXL97 (Sheldrick, 2008)'
loop_
    _atom_site_type_symbol
    _atom_site_label
    _atom_site_fract_x
    _atom_site_fract_y
    _atom_site_fract_z
    _atom_site_U_iso_or_equiv
    _atom_site_adp_type
    _atom_site_calc_flag
    _atom_site_refinement_flags
    _atom_site_occupancy
    _atom_site_disorder_assembly
    _atom_site_disorder_group
    Br Br1 0.15843(4) 0.56227(3) 0.415272(18) 0.09413(16) Uani d . 1 . .
    O O1 1.4073(2) -0.15001(17) 0.50404(12) 0.0809(6) Uani d . 1 . .
    O O2 1.06900(18) 0.31498(12) 0.14876(10) 0.0482(4) Uani d . 1 . .
    O O3 0.43369(19) 0.21371(13) 0.13308(10) 0.0546(4) Uani d . 1 . .
    N N1 0.6591(2) 0.32198(14) 0.27716(10) 0.0445(5) Uani d . 1 . .
    C C1 1.3657(3) -0.08403(18) 0.37579(14) 0.0497(6) Uani d . 1 . .
    C C2 1.4467(3) -0.14275(19) 0.43260(15) 0.0538(6) Uani d . 1 . .
    C C3 1.5830(3) -0.18953(17) 0.39993(14) 0.0485(6) Uani d . 1 . .
    C C4 1.6890(3) -0.2189(2) 0.45546(16) 0.0606(7) Uani d . 1 . .
    H H4 1.6733 -0.2103 0.5131 0.073 Uiso calc R 1 . .
    C C5 1.8182(4) -0.2610(2) 0.42732(19) 0.0724(8) Uani d . 1 . .
    H H5 1.8905 -0.2793 0.4656 0.087 Uiso calc R 1 . .
    C C6 1.8381(4) -0.2753(2) 0.3422(2) 0.0805(9) Uani d . 1 . .
    H H6 1.9238 -0.3047 0.3224 0.097 Uiso calc R 1 . .
    C C7 1.7332(4) -0.2469(2) 0.28582(18) 0.0775(9) Uani d . 1 . .
    H H7 1.7483 -0.2577 0.2281 0.093 Uiso calc R 1 . .
    C C8 1.6049(3) -0.2023(2) 0.31344(16) 0.0605(7) Uani d . 1 . .
    C C9 1.4889(4) -0.1689(3) 0.25318(17) 0.0819(9) Uani d . 1 . .
    H H9A 1.5410 -0.1566 0.2016 0.098 Uiso calc R 1 . .
    H H9B 1.3942 -0.2243 0.2381 0.098 Uiso calc R 1 . .
    C C10 1.4366(4) -0.0714(2) 0.29222(16) 0.0660(7) Uani d . 1 . .
    H H10A 1.3564 -0.0547 0.2536 0.079 Uiso calc R 1 . .
    H H10B 1.5294 -0.0140 0.3009 0.079 Uiso calc R 1 . .
    C C11 1.2418(3) -0.04406(19) 0.40358(15) 0.0526(6) Uani d . 1 . .
    H H11 1.2052 -0.0639 0.4540 0.063 Uiso calc R 1 . .
    C C12 1.1534(3) 0.02685(17) 0.36698(14) 0.0453(5) Uani d . 1 . .
    C C13 1.2262(3) 0.10465(17) 0.32291(14) 0.0470(6) Uani d . 1 . .
    H H13 1.3342 0.1091 0.3111 0.056 Uiso calc R 1 . .
    C C14 1.1411(3) 0.17533(17) 0.29635(14) 0.0436(5) Uani d . 1 . .
    H H14 1.1933 0.2269 0.2675 0.052 Uiso calc R 1 . .
    C C15 0.9800(3) 0.17107(16) 0.31169(12) 0.0387(5) Uani d . 1 . .
    C C16 0.9073(3) 0.09371(19) 0.35579(15) 0.0516(6) Uani d . 1 . .
    H H16 0.7991 0.0890 0.3673 0.062 Uiso calc R 1 . .
    C C17 0.9932(3) 0.02350(19) 0.38283(15) 0.0527(6) Uani d . 1 . .
    H H17 0.9415 -0.0273 0.4125 0.063 Uiso calc R 1 . .
    C C18 0.8906(3) 0.25063(17) 0.28252(12) 0.0383(5) Uani d . 1 . .
    H H18 0.9696 0.3164 0.2878 0.046 Uiso calc R 1 . .
    C C19 0.8163(2) 0.22580(15) 0.18853(12) 0.0334(4) Uani d . 1 . .
    C C20 0.7048(2) 0.31159(16) 0.19066(12) 0.0355(5) Uani d . 1 . .
    C C21 0.7503(3) 0.27266(18) 0.33271(13) 0.0455(5) Uani d . 1 . .
    H H21A 0.6849 0.2087 0.3453 0.055 Uiso calc R 1 . .
    H H21B 0.7885 0.3188 0.3855 0.055 Uiso calc R 1 . .
    C C22 0.7200(3) 0.11361(16) 0.16731(13) 0.0419(5) Uani d . 1 . .
    H H22A 0.7831 0.0684 0.1905 0.050 Uiso calc R 1 . .
    H H22B 0.6208 0.1091 0.1962 0.050 Uiso calc R 1 . .
    C C23 0.6752(3) 0.07172(18) 0.07383(14) 0.0490(6) Uani d . 1 . .
    H H23A 0.6373 -0.0031 0.0673 0.059 Uiso calc R 1 . .
    H H23B 0.5863 0.1018 0.0543 0.059 Uiso calc R 1 . .
    C C24 0.8125(3) 0.09469(17) 0.01929(13) 0.0417(5) Uani d . 1 . .
    C C25 0.8106(3) 0.03584(19) -0.06084(15) 0.0557(6) Uani d . 1 . .
    H H25 0.7222 -0.0173 -0.0808 0.067 Uiso calc R 1 . .
    C C26 0.9385(4) 0.0560(2) -0.11032(16) 0.0628(7) Uani d . 1 . .
    H H26 0.9348 0.0175 -0.1641 0.075 Uiso calc R 1 . .
    C C27 1.0711(3) 0.1320(2) -0.08132(16) 0.0593(7) Uani d . 1 . .
    H H27 1.1581 0.1440 -0.1148 0.071 Uiso calc R 1 . .
    C C28 1.0759(3) 0.19022(17) -0.00322(14) 0.0475(6) Uani d . 1 . .
    H H28 1.1671 0.2411 0.0168 0.057 Uiso calc R 1 . .
    C C29 0.9446(3) 0.17386(16) 0.04690(13) 0.0379(5) Uani d . 1 . .
    C C30 0.9538(3) 0.24389(16) 0.12859(13) 0.0362(5) Uani d . 1 . .
    C C31 0.7872(2) 0.41129(16) 0.16111(13) 0.0371(5) Uani d . 1 . .
    C C32 0.9035(3) 0.49248(17) 0.19818(15) 0.0489(6) Uani d . 1 . .
    H H32 0.9449 0.4955 0.2538 0.059 Uiso calc R 1 . .
    C C33 0.9609(3) 0.57258(18) 0.15078(19) 0.0585(7) Uani d . 1 . .
    H H33 1.0414 0.6282 0.1761 0.070 Uiso calc R 1 . .
    C C34 0.9032(3) 0.57155(19) 0.06981(18) 0.0583(7) Uani d . 1 . .
    H H34 0.9472 0.6246 0.0403 0.070 Uiso calc R 1 . .
    C C35 0.7779(3) 0.49103(18) 0.03032(14) 0.0465(6) Uani d . 1 . .
    C C36 0.6976(3) 0.4798(2) -0.05085(16) 0.0583(7) Uani d . 1 . .
    H H36 0.7309 0.5287 -0.0862 0.070 Uiso calc R 1 . .
    C C37 0.5730(3) 0.3995(2) -0.07831(15) 0.0603(7) Uani d . 1 . .
    H H37 0.5240 0.3942 -0.1327 0.072 Uiso calc R 1 . .
    C C38 0.5143(3) 0.3235(2) -0.02790(14) 0.0522(6) Uani d . 1 . .
    H H38 0.4262 0.2700 -0.0476 0.063 Uiso calc R 1 . .
    C C39 0.5908(3) 0.33051(17) 0.05099(12) 0.0403(5) Uani d . 1 . .
    C C40 0.7222(2) 0.41218(16) 0.07868(13) 0.0381(5) Uani d . 1 . .
    C C41 0.5557(3) 0.27367(17) 0.12338(13) 0.0391(5) Uani d . 1 . .
    C C42 0.5437(3) 0.37730(16) 0.30692(13) 0.0395(5) Uani d . 1 . .
    C C43 0.4711(3) 0.43741(19) 0.25804(14) 0.0521(6) Uani d . 1 . .
    H H43 0.4999 0.4409 0.2028 0.062 Uiso calc R 1 . .
    C C44 0.3572(3) 0.4921(2) 0.28967(15) 0.0557(6) Uani d . 1 . .
    H H44 0.3107 0.5326 0.2563 0.067 Uiso calc R 1 . .
    C C45 0.3133(3) 0.48635(19) 0.37064(14) 0.0518(6) Uani d . 1 . .
    C C46 0.3809(3) 0.42677(19) 0.41970(14) 0.0526(6) Uani d . 1 . .
    H H46 0.3495 0.4227 0.4744 0.063 Uiso calc R 1 . .
    C C47 0.4956(3) 0.37255(18) 0.38851(13) 0.0468(6) Uani d . 1 . .
    H H47 0.5412 0.3323 0.4225 0.056 Uiso calc R 1 . .
loop_
    _atom_site_aniso_label
    _atom_site_aniso_U_11
    _atom_site_aniso_U_22
    _atom_site_aniso_U_33
    _atom_site_aniso_U_12
    _atom_site_aniso_U_13
    _atom_site_aniso_U_23
    Br1 0.0915(3) 0.1514(3) 0.05390(18) 0.0842(2) -0.00073(15) -0.01430(18)
    O1 0.0969(15) 0.1157(16) 0.0604(12) 0.0642(13) 0.0364(10) 0.0481(11)
    O2 0.0416(9) 0.0476(9) 0.0523(9) 0.0028(8) 0.0088(7) 0.0040(7)
    O3 0.0396(9) 0.0632(11) 0.0616(10) 0.0055(8) 0.0040(8) 0.0183(9)
    N1 0.0533(11) 0.0609(12) 0.0302(9) 0.0304(10) 0.0087(8) 0.0161(8)
    C1 0.0566(15) 0.0559(14) 0.0440(13) 0.0241(12) 0.0071(11) 0.0147(11)
    C2 0.0626(16) 0.0621(16) 0.0468(14) 0.0263(13) 0.0148(12) 0.0198(12)
    C3 0.0563(15) 0.0495(14) 0.0478(13) 0.0226(12) 0.0117(11) 0.0162(11)
    C4 0.0752(18) 0.0665(17) 0.0508(14) 0.0324(14) 0.0112(13) 0.0183(13)
    C5 0.080(2) 0.080(2) 0.0722(19) 0.0447(16) 0.0110(15) 0.0236(16)
    C6 0.090(2) 0.091(2) 0.081(2) 0.0588(18) 0.0273(17) 0.0196(17)
    C7 0.096(2) 0.096(2) 0.0582(17) 0.0569(19) 0.0241(16) 0.0151(16)
    C8 0.0745(18) 0.0646(16) 0.0513(15) 0.0318(14) 0.0119(13) 0.0119(13)
    C9 0.104(2) 0.114(2) 0.0448(15) 0.063(2) 0.0106(15) 0.0131(16)
    C10 0.0779(19) 0.088(2) 0.0482(14) 0.0444(16) 0.0145(13) 0.0246(14)
    C11 0.0591(15) 0.0617(15) 0.0477(13) 0.0267(13) 0.0123(11) 0.0216(12)
    C12 0.0500(14) 0.0508(14) 0.0411(12) 0.0211(11) 0.0058(10) 0.0117(11)
    C13 0.0416(13) 0.0516(14) 0.0523(13) 0.0169(11) 0.0066(10) 0.0118(11)
    C14 0.0432(13) 0.0448(13) 0.0451(12) 0.0107(10) 0.0042(10) 0.0115(10)
    C15 0.0436(13) 0.0444(12) 0.0303(10) 0.0145(10) 0.0000(9) 0.0067(9)
    C16 0.0442(13) 0.0684(16) 0.0517(14) 0.0223(12) 0.0117(11) 0.0240(12)
    C17 0.0568(15) 0.0588(15) 0.0535(14) 0.0218(12) 0.0141(12) 0.0287(12)
    C18 0.0408(12) 0.0436(12) 0.0334(11) 0.0142(10) 0.0002(9) 0.0092(9)
    C19 0.0339(11) 0.0373(11) 0.0311(10) 0.0089(9) 0.0039(8) 0.0086(9)
    C20 0.0387(12) 0.0416(12) 0.0299(10) 0.0131(9) 0.0048(9) 0.0102(9)
    C21 0.0543(14) 0.0582(14) 0.0314(11) 0.0267(11) 0.0043(10) 0.0110(10)
    C22 0.0412(12) 0.0438(13) 0.0432(12) 0.0088(10) 0.0059(10) 0.0134(10)
    C23 0.0477(14) 0.0438(13) 0.0514(14) 0.0044(11) -0.0003(11) 0.0010(11)
    C24 0.0454(13) 0.0430(13) 0.0388(12) 0.0139(11) 0.0004(10) 0.0076(10)
    C25 0.0597(16) 0.0545(15) 0.0502(14) 0.0137(12) -0.0052(12) -0.0008(12)
    C26 0.082(2) 0.0701(18) 0.0397(13) 0.0290(16) 0.0080(13) 0.0003(12)
    C27 0.0720(18) 0.0612(16) 0.0499(14) 0.0205(15) 0.0244(13) 0.0098(13)
    C28 0.0563(15) 0.0430(13) 0.0490(13) 0.0158(11) 0.0153(11) 0.0145(11)
    C29 0.0454(13) 0.0377(12) 0.0358(11) 0.0163(10) 0.0051(9) 0.0111(9)
    C30 0.0388(12) 0.0361(12) 0.0373(11) 0.0117(10) 0.0023(9) 0.0126(9)
    C31 0.0382(12) 0.0397(12) 0.0375(11) 0.0152(10) 0.0072(9) 0.0077(9)
    C32 0.0509(14) 0.0423(13) 0.0537(14) 0.0135(11) 0.0007(11) 0.0035(11)
    C33 0.0532(15) 0.0380(14) 0.084(2) 0.0088(11) 0.0119(14) 0.0063(13)
    C34 0.0606(16) 0.0446(14) 0.0810(19) 0.0212(13) 0.0266(15) 0.0267(14)
    C35 0.0511(14) 0.0504(14) 0.0496(13) 0.0267(12) 0.0180(11) 0.0202(11)
    C36 0.0695(18) 0.0729(18) 0.0512(15) 0.0384(15) 0.0252(13) 0.0333(14)
    C37 0.0707(18) 0.091(2) 0.0339(12) 0.0396(16) 0.0106(12) 0.0251(13)
    C38 0.0493(14) 0.0738(17) 0.0377(12) 0.0232(12) 0.0017(10) 0.0080(12)
    C39 0.0406(13) 0.0536(14) 0.0332(11) 0.0214(11) 0.0067(9) 0.0111(10)
    C40 0.0399(12) 0.0443(12) 0.0375(11) 0.0208(10) 0.0123(9) 0.0116(10)
    C41 0.0372(12) 0.0443(13) 0.0386(11) 0.0127(11) 0.0049(9) 0.0091(10)
    C42 0.0412(12) 0.0469(13) 0.0338(11) 0.0153(10) 0.0043(9) 0.0079(10)
    C43 0.0595(15) 0.0697(16) 0.0389(12) 0.0335(13) 0.0130(11) 0.0174(11)
    C44 0.0607(16) 0.0712(17) 0.0461(13) 0.0363(13) 0.0054(11) 0.0136(12)
    C45 0.0482(14) 0.0669(16) 0.0414(13) 0.0256(12) 0.0000(10) -0.0060(11)
    C46 0.0576(15) 0.0696(16) 0.0335(12) 0.0217(13) 0.0089(11) 0.0035(11)
    C47 0.0525(14) 0.0578(14) 0.0353(12) 0.0220(12) 0.0038(10) 0.0103(10)
_geom_special_details
;
;
loop_
    _geom_bond_atom_site_label_1
    _geom_bond_atom_site_label_2
    _geom_bond_site_symmetry_2
    _geom_bond_distance
    _geom_bond_publ_flag
    Br1 C45 . 1.898(2) ?
    O1 C2 . 1.214(3) ?
    O2 C30 . 1.211(2) ?
    O3 C41 . 1.204(2) ?
    N1 C42 . 1.386(3) ?
    N1 C20 . 1.446(2) ?
    N1 C21 . 1.446(3) ?
    C1 C11 . 1.323(3) ?
    C1 C2 . 1.494(3) ?
    C1 C10 . 1.505(3) ?
    C2 C3 . 1.486(3) ?
    C3 C4 . 1.373(3) ?
    C3 C8 . 1.392(3) ?
    C4 C5 . 1.379(4) ?
    C4 H4 . 0.9300 ?
    C5 C6 . 1.368(4) ?
    C5 H5 . 0.9300 ?
    C6 C7 . 1.370(4) ?
    C6 H6 . 0.9300 ?
    C7 C8 . 1.387(4) ?
    C7 H7 . 0.9300 ?
    C8 C9 . 1.506(4) ?
    C9 C10 . 1.504(4) ?
    C9 H9A . 0.9700 ?
    C9 H9B . 0.9700 ?
    C10 H10A . 0.9700 ?
    C10 H10B . 0.9700 ?
    C11 C12 . 1.468(3) ?
    C11 H11 . 0.9300 ?
    C12 C17 . 1.378(3) ?
    C12 C13 . 1.392(3) ?
    C13 C14 . 1.381(3) ?
    C13 H13 . 0.9300 ?
    C14 C15 . 1.381(3) ?
    C14 H14 . 0.9300 ?
    C15 C16 . 1.388(3) ?
    C15 C18 . 1.516(3) ?
    C16 C17 . 1.383(3) ?
    C16 H16 . 0.9300 ?
    C17 H17 . 0.9300 ?
    C18 C21 . 1.509(3) ?
    C18 C19 . 1.563(3) ?
    C18 H18 . 0.9800 ?
    C19 C22 . 1.533(3) ?
    C19 C30 . 1.542(3) ?
    C19 C20 . 1.602(3) ?
    C20 C31 . 1.518(3) ?
    C20 C41 . 1.568(3) ?
    C21 H21A . 0.9700 ?
    C21 H21B . 0.9700 ?
    C22 C23 . 1.519(3) ?
    C22 H22A . 0.9700 ?
    C22 H22B . 0.9700 ?
    C23 C24 . 1.492(3) ?
    C23 H23A . 0.9700 ?
    C23 H23B . 0.9700 ?
    C24 C29 . 1.382(3) ?
    C24 C25 . 1.398(3) ?
    C25 C26 . 1.373(4) ?
    C25 H25 . 0.9300 ?
    C26 C27 . 1.365(4) ?
    C26 H26 . 0.9300 ?
    C27 C28 . 1.364(3) ?
    C27 H27 . 0.9300 ?
    C28 C29 . 1.396(3) ?
    C28 H28 . 0.9300 ?
    C29 C30 . 1.479(3) ?
    C31 C32 . 1.352(3) ?
    C31 C40 . 1.403(3) ?
    C32 C33 . 1.413(3) ?
    C32 H32 . 0.9300 ?
    C33 C34 . 1.356(4) ?
    C33 H33 . 0.9300 ?
    C34 C35 . 1.402(3) ?
    C34 H34 . 0.9300 ?
    C35 C36 . 1.408(3) ?
    C35 C40 . 1.408(3) ?
    C36 C37 . 1.350(4) ?
    C36 H36 . 0.9300 ?
    C37 C38 . 1.408(3) ?
    C37 H37 . 0.9300 ?
    C38 C39 . 1.369(3) ?
    C38 H38 . 0.9300 ?
    C39 C40 . 1.397(3) ?
    C39 C41 . 1.477(3) ?
    C42 C47 . 1.389(3) ?
    C42 C43 . 1.389(3) ?
    C43 C44 . 1.380(3) ?
    C43 H43 . 0.9300 ?
    C44 C45 . 1.369(3) ?
    C44 H44 . 0.9300 ?
    C45 C46 . 1.364(3) ?
    C46 C47 . 1.379(3) ?
    C46 H46 . 0.9300 ?
    C47 H47 . 0.9300 ?
loop_
    _geom_angle_atom_site_label_1
    _geom_angle_atom_site_label_2
    _geom_angle_atom_site_label_3
    _geom_angle_site_symmetry_1
    _geom_angle_site_symmetry_3
    _geom_angle
    _geom_angle_publ_flag
    C42 N1 C20 . . 124.33(16) ?
    C42 N1 C21 . . 121.74(16) ?
    C20 N1 C21 . . 113.88(16) ?
    C11 C1 C2 . . 118.1(2) ?
    C11 C1 C10 . . 125.0(2) ?
    C2 C1 C10 . . 116.9(2) ?
    O1 C2 C3 . . 120.3(2) ?
    O1 C2 C1 . . 122.0(2) ?
    C3 C2 C1 . . 117.63(19) ?
    C4 C3 C8 . . 120.0(2) ?
    C4 C3 C2 . . 119.8(2) ?
    C8 C3 C2 . . 120.2(2) ?
    C3 C4 C5 . . 121.2(2) ?
    C3 C4 H4 . . 119.4 ?
    C5 C4 H4 . . 119.4 ?
    C6 C5 C4 . . 118.9(3) ?
    C6 C5 H5 . . 120.6 ?
    C4 C5 H5 . . 120.6 ?
    C5 C6 C7 . . 120.7(3) ?
    C5 C6 H6 . . 119.6 ?
    C7 C6 H6 . . 119.6 ?
    C6 C7 C8 . . 121.0(3) ?
    C6 C7 H7 . . 119.5 ?
    C8 C7 H7 . . 119.5 ?
    C7 C8 C3 . . 118.2(2) ?
    C7 C8 C9 . . 122.3(2) ?
    C3 C8 C9 . . 119.5(2) ?
    C10 C9 C8 . . 111.3(2) ?
    C10 C9 H9A . . 109.4 ?
    C8 C9 H9A . . 109.4 ?
    C10 C9 H9B . . 109.4 ?
    C8 C9 H9B . . 109.4 ?
    H9A C9 H9B . . 108.0 ?
    C9 C10 C1 . . 111.5(2) ?
    C9 C10 H10A . . 109.3 ?
    C1 C10 H10A . . 109.3 ?
    C9 C10 H10B . . 109.3 ?
    C1 C10 H10B . . 109.3 ?
    H10A C10 H10B . . 108.0 ?
    C1 C11 C12 . . 129.9(2) ?
    C1 C11 H11 . . 115.1 ?
    C12 C11 H11 . . 115.1 ?
    C17 C12 C13 . . 117.2(2) ?
    C17 C12 C11 . . 119.1(2) ?
    C13 C12 C11 . . 123.5(2) ?
    C14 C13 C12 . . 121.3(2) ?
    C14 C13 H13 . . 119.4 ?
    C12 C13 H13 . . 119.4 ?
    C13 C14 C15 . . 121.4(2) ?
    C13 C14 H14 . . 119.3 ?
    C15 C14 H14 . . 119.3 ?
    C14 C15 C16 . . 117.46(19) ?
    C14 C15 C18 . . 120.05(19) ?
    C16 C15 C18 . . 122.48(19) ?
    C17 C16 C15 . . 121.0(2) ?
    C17 C16 H16 . . 119.5 ?
    C15 C16 H16 . . 119.5 ?
    C12 C17 C16 . . 121.7(2) ?
    C12 C17 H17 . . 119.1 ?
    C16 C17 H17 . . 119.1 ?
    C21 C18 C15 . . 116.01(17) ?
    C21 C18 C19 . . 103.72(16) ?
    C15 C18 C19 . . 115.92(17) ?
    C21 C18 H18 . . 106.9 ?
    C15 C18 H18 . . 106.9 ?
    C19 C18 H18 . . 106.9 ?
    C22 C19 C30 . . 110.14(16) ?
    C22 C19 C18 . . 111.45(16) ?
    C30 C19 C18 . . 109.23(16) ?
    C22 C19 C20 . . 113.50(16) ?
    C30 C19 C20 . . 112.50(15) ?
    C18 C19 C20 . . 99.56(15) ?
    N1 C20 C31 . . 115.98(17) ?
    N1 C20 C41 . . 113.12(16) ?
    C31 C20 C41 . . 101.41(16) ?
    N1 C20 C19 . . 102.76(14) ?
    C31 C20 C19 . . 113.35(16) ?
    C41 C20 C19 . . 110.53(16) ?
    N1 C21 C18 . . 103.74(16) ?
    N1 C21 H21A . . 111.0 ?
    C18 C21 H21A . . 111.0 ?
    N1 C21 H21B . . 111.0 ?
    C18 C21 H21B . . 111.0 ?
    H21A C21 H21B . . 109.0 ?
    C23 C22 C19 . . 116.47(17) ?
    C23 C22 H22A . . 108.2 ?
    C19 C22 H22A . . 108.2 ?
    C23 C22 H22B . . 108.2 ?
    C19 C22 H22B . . 108.2 ?
    H22A C22 H22B . . 107.3 ?
    C24 C23 C22 . . 113.39(18) ?
    C24 C23 H23A . . 108.9 ?
    C22 C23 H23A . . 108.9 ?
    C24 C23 H23B . . 108.9 ?
    C22 C23 H23B . . 108.9 ?
    H23A C23 H23B . . 107.7 ?
    C29 C24 C25 . . 118.5(2) ?
    C29 C24 C23 . . 120.92(19) ?
    C25 C24 C23 . . 120.5(2) ?
    C26 C25 C24 . . 120.4(2) ?
    C26 C25 H25 . . 119.8 ?
    C24 C25 H25 . . 119.8 ?
    C27 C26 C25 . . 120.6(2) ?
    C27 C26 H26 . . 119.7 ?
    C25 C26 H26 . . 119.7 ?
    C28 C27 C26 . . 120.0(2) ?
    C28 C27 H27 . . 120.0 ?
    C26 C27 H27 . . 120.0 ?
    C27 C28 C29 . . 120.4(2) ?
    C27 C28 H28 . . 119.8 ?
    C29 C28 H28 . . 119.8 ?
    C24 C29 C28 . . 119.9(2) ?
    C24 C29 C30 . . 122.51(19) ?
    C28 C29 C30 . . 117.6(2) ?
    O2 C30 C29 . . 120.32(19) ?
    O2 C30 C19 . . 119.93(18) ?
    C29 C30 C19 . . 119.75(18) ?
    C32 C31 C40 . . 118.9(2) ?
    C32 C31 C20 . . 132.80(19) ?
    C40 C31 C20 . . 108.34(18) ?
    C31 C32 C33 . . 118.7(2) ?
    C31 C32 H32 . . 120.7 ?
    C33 C32 H32 . . 120.7 ?
    C34 C33 C32 . . 122.6(2) ?
    C34 C33 H33 . . 118.7 ?
    C32 C33 H33 . . 118.7 ?
    C33 C34 C35 . . 120.5(2) ?
    C33 C34 H34 . . 119.8 ?
    C35 C34 H34 . . 119.8 ?
    C34 C35 C36 . . 128.4(2) ?
    C34 C35 C40 . . 116.0(2) ?
    C36 C35 C40 . . 115.6(2) ?
    C37 C36 C35 . . 121.2(2) ?
    C37 C36 H36 . . 119.4 ?
    C35 C36 H36 . . 119.4 ?
    C36 C37 C38 . . 122.6(2) ?
    C36 C37 H37 . . 118.7 ?
    C38 C37 H37 . . 118.7 ?
    C39 C38 C37 . . 118.1(2) ?
    C39 C38 H38 . . 121.0 ?
    C37 C38 H38 . . 121.0 ?
    C38 C39 C40 . . 119.4(2) ?
    C38 C39 C41 . . 133.5(2) ?
    C40 C39 C41 . . 106.76(17) ?
    C39 C40 C31 . . 113.52(18) ?
    C39 C40 C35 . . 123.1(2) ?
    C31 C40 C35 . . 123.3(2) ?
    O3 C41 C39 . . 127.9(2) ?
    O3 C41 C20 . . 124.93(18) ?
    C39 C41 C20 . . 107.03(17) ?
    N1 C42 C47 . . 119.58(18) ?
    N1 C42 C43 . . 122.77(18) ?
    C47 C42 C43 . . 117.64(19) ?
    C44 C43 C42 . . 121.4(2) ?
    C44 C43 H43 . . 119.3 ?
    C42 C43 H43 . . 119.3 ?
    C45 C44 C43 . . 119.4(2) ?
    C45 C44 H44 . . 120.3 ?
    C43 C44 H44 . . 120.3 ?
    C46 C45 C44 . . 120.4(2) ?
    C46 C45 Br1 . . 119.69(17) ?
    C44 C45 Br1 . . 119.87(18) ?
    C45 C46 C47 . . 120.3(2) ?
    C45 C46 H46 . . 119.9 ?
    C47 C46 H46 . . 119.9 ?
    C46 C47 C42 . . 120.8(2) ?
    C46 C47 H47 . . 119.6 ?
    C42 C47 H47 . . 119.6 ?
loop_
    _geom_torsion_atom_site_label_1
    _geom_torsion_atom_site_label_2
    _geom_torsion_atom_site_label_3
    _geom_torsion_atom_site_label_4
    _geom_torsion_site_symmetry_1
    _geom_torsion_site_symmetry_2
    _geom_torsion_site_symmetry_3
    _geom_torsion_site_symmetry_4
    _geom_torsion
    _geom_torsion_publ_flag
    C11 C1 C2 O1 . . . . -3.7(4) ?
    C10 C1 C2 O1 . . . . 173.9(3) ?
    C11 C1 C2 C3 . . . . 178.5(2) ?
    C10 C1 C2 C3 . . . . -3.9(3) ?
    O1 C2 C3 C4 . . . . -15.5(4) ?
    C1 C2 C3 C4 . . . . 162.3(2) ?
    O1 C2 C3 C8 . . . . 165.4(3) ?
    C1 C2 C3 C8 . . . . -16.8(4) ?
    C8 C3 C4 C5 . . . . 0.2(4) ?
    C2 C3 C4 C5 . . . . -178.9(2) ?
    C3 C4 C5 C6 . . . . -1.3(4) ?
    C4 C5 C6 C7 . . . . 1.0(5) ?
    C5 C6 C7 C8 . . . . 0.4(5) ?
    C6 C7 C8 C3 . . . . -1.6(5) ?
    C6 C7 C8 C9 . . . . 179.1(3) ?
    C4 C3 C8 C7 . . . . 1.3(4) ?
    C2 C3 C8 C7 . . . . -179.6(3) ?
    C4 C3 C8 C9 . . . . -179.4(3) ?
    C2 C3 C8 C9 . . . . -0.3(4) ?
    C7 C8 C9 C10 . . . . -144.1(3) ?
    C3 C8 C9 C10 . . . . 36.7(4) ?
    C8 C9 C10 C1 . . . . -55.0(4) ?
    C11 C1 C10 C9 . . . . -143.1(3) ?
    C2 C1 C10 C9 . . . . 39.5(3) ?
    C2 C1 C11 C12 . . . . 171.6(2) ?
    C10 C1 C11 C12 . . . . -5.7(5) ?
    C1 C11 C12 C17 . . . . 151.9(3) ?
    C1 C11 C12 C13 . . . . -34.1(4) ?
    C17 C12 C13 C14 . . . . 0.0(3) ?
    C11 C12 C13 C14 . . . . -174.1(2) ?
    C12 C13 C14 C15 . . . . -0.6(3) ?
    C13 C14 C15 C16 . . . . 0.8(3) ?
    C13 C14 C15 C18 . . . . 179.3(2) ?
    C14 C15 C16 C17 . . . . -0.3(3) ?
    C18 C15 C16 C17 . . . . -178.8(2) ?
    C13 C12 C17 C16 . . . . 0.4(4) ?
    C11 C12 C17 C16 . . . . 174.8(2) ?
    C15 C16 C17 C12 . . . . -0.3(4) ?
    C14 C15 C18 C21 . . . . -153.2(2) ?
    C16 C15 C18 C21 . . . . 25.2(3) ?
    C14 C15 C18 C19 . . . . 84.7(2) ?
    C16 C15 C18 C19 . . . . -96.8(2) ?
    C21 C18 C19 C22 . . . . -80.1(2) ?
    C15 C18 C19 C22 . . . . 48.2(2) ?
    C21 C18 C19 C30 . . . . 157.96(17) ?
    C15 C18 C19 C30 . . . . -73.7(2) ?
    C21 C18 C19 C20 . . . . 39.94(19) ?
    C15 C18 C19 C20 . . . . 168.29(17) ?
    C42 N1 C20 C31 . . . . 65.1(3) ?
    C21 N1 C20 C31 . . . . -112.3(2) ?
    C42 N1 C20 C41 . . . . -51.5(3) ?
    C21 N1 C20 C41 . . . . 131.11(19) ?
    C42 N1 C20 C19 . . . . -170.68(19) ?
    C21 N1 C20 C19 . . . . 11.9(2) ?
    C22 C19 C20 N1 . . . . 87.33(19) ?
    C30 C19 C20 N1 . . . . -146.76(17) ?
    C18 C19 C20 N1 . . . . -31.20(19) ?
    C22 C19 C20 C31 . . . . -146.72(17) ?
    C30 C19 C20 C31 . . . . -20.8(2) ?
    C18 C19 C20 C31 . . . . 94.75(18) ?
    C22 C19 C20 C41 . . . . -33.6(2) ?
    C30 C19 C20 C41 . . . . 92.26(19) ?
    C18 C19 C20 C41 . . . . -152.18(16) ?
    C42 N1 C21 C18 . . . . -163.82(19) ?
    C20 N1 C21 C18 . . . . 13.7(2) ?
    C15 C18 C21 N1 . . . . -162.26(18) ?
    C19 C18 C21 N1 . . . . -34.0(2) ?
    C30 C19 C22 C23 . . . . -44.8(2) ?
    C18 C19 C22 C23 . . . . -166.22(18) ?
    C20 C19 C22 C23 . . . . 82.3(2) ?
    C19 C22 C23 C24 . . . . 45.9(3) ?
    C22 C23 C24 C29 . . . . -20.2(3) ?
    C22 C23 C24 C25 . . . . 159.3(2) ?
    C29 C24 C25 C26 . . . . 0.7(3) ?
    C23 C24 C25 C26 . . . . -178.9(2) ?
    C24 C25 C26 C27 . . . . 1.6(4) ?
    C25 C26 C27 C28 . . . . -1.4(4) ?
    C26 C27 C28 C29 . . . . -1.1(4) ?
    C25 C24 C29 C28 . . . . -3.1(3) ?
    C23 C24 C29 C28 . . . . 176.5(2) ?
    C25 C24 C29 C30 . . . . 176.65(19) ?
    C23 C24 C29 C30 . . . . -3.8(3) ?
    C27 C28 C29 C24 . . . . 3.4(3) ?
    C27 C28 C29 C30 . . . . -176.4(2) ?
    C24 C29 C30 O2 . . . . -176.99(19) ?
    C28 C29 C30 O2 . . . . 2.8(3) ?
    C24 C29 C30 C19 . . . . 3.4(3) ?
    C28 C29 C30 C19 . . . . -176.87(17) ?
    C22 C19 C30 O2 . . . . -159.31(18) ?
    C18 C19 C30 O2 . . . . -36.6(2) ?
    C20 C19 C30 O2 . . . . 73.0(2) ?
    C22 C19 C30 C29 . . . . 20.3(2) ?
    C18 C19 C30 C29 . . . . 143.05(17) ?
    C20 C19 C30 C29 . . . . -107.37(19) ?
    N1 C20 C31 C32 . . . . 42.7(3) ?
    C41 C20 C31 C32 . . . . 165.7(2) ?
    C19 C20 C31 C32 . . . . -75.8(3) ?
    N1 C20 C31 C40 . . . . -137.41(18) ?
    C41 C20 C31 C40 . . . . -14.5(2) ?
    C19 C20 C31 C40 . . . . 104.02(18) ?
    C40 C31 C32 C33 . . . . -3.1(3) ?
    C20 C31 C32 C33 . . . . 176.7(2) ?
    C31 C32 C33 C34 . . . . 0.4(4) ?
    C32 C33 C34 C35 . . . . 2.3(4) ?
    C33 C34 C35 C36 . . . . 176.4(2) ?
    C33 C34 C35 C40 . . . . -2.0(3) ?
    C34 C35 C36 C37 . . . . -176.8(2) ?
    C40 C35 C36 C37 . . . . 1.6(3) ?
    C35 C36 C37 C38 . . . . 0.9(4) ?
    C36 C37 C38 C39 . . . . -2.0(4) ?
    C37 C38 C39 C40 . . . . 0.3(3) ?
    C37 C38 C39 C41 . . . . 172.9(2) ?
    C38 C39 C40 C31 . . . . 178.84(19) ?
    C41 C39 C40 C31 . . . . 4.5(2) ?
    C38 C39 C40 C35 . . . . 2.3(3) ?
    C41 C39 C40 C35 . . . . -172.05(19) ?
    C32 C31 C40 C39 . . . . -173.09(19) ?
    C20 C31 C40 C39 . . . . 7.0(2) ?
    C32 C31 C40 C35 . . . . 3.4(3) ?
    C20 C31 C40 C35 . . . . -176.43(18) ?
    C34 C35 C40 C39 . . . . 175.38(19) ?
    C36 C35 C40 C39 . . . . -3.2(3) ?
    C34 C35 C40 C31 . . . . -0.8(3) ?
    C36 C35 C40 C31 . . . . -179.42(19) ?
    C38 C39 C41 O3 . . . . -10.8(4) ?
    C40 C39 C41 O3 . . . . 162.4(2) ?
    C38 C39 C41 C20 . . . . 173.1(2) ?
    C40 C39 C41 C20 . . . . -13.7(2) ?
    N1 C20 C41 O3 . . . . -34.4(3) ?
    C31 C20 C41 O3 . . . . -159.3(2) ?
    C19 C20 C41 O3 . . . . 80.2(2) ?
    N1 C20 C41 C39 . . . . 141.88(17) ?
    C31 C20 C41 C39 . . . . 17.0(2) ?
    C19 C20 C41 C39 . . . . -103.51(18) ?
    C20 N1 C42 C47 . . . . 172.7(2) ?
    C21 N1 C42 C47 . . . . -10.1(3) ?
    C20 N1 C42 C43 . . . . -6.5(3) ?
    C21 N1 C42 C43 . . . . 170.7(2) ?
    N1 C42 C43 C44 . . . . -179.6(2) ?
    C47 C42 C43 C44 . . . . 1.1(4) ?
    C42 C43 C44 C45 . . . . -0.7(4) ?
    C43 C44 C45 C46 . . . . -0.2(4) ?
    C43 C44 C45 Br1 . . . . 179.39(19) ?
    C44 C45 C46 C47 . . . . 0.7(4) ?
    Br1 C45 C46 C47 . . . . -178.94(18) ?
    C45 C46 C47 C42 . . . . -0.2(4) ?
    N1 C42 C47 C46 . . . . -180.0(2) ?
    C43 C42 C47 C46 . . . . -0.7(3) ?
loop_
    _geom_hbond_atom_site_label_D
    _geom_hbond_atom_site_label_H
    _geom_hbond_atom_site_label_A
    _geom_hbond_site_symmetry_A
    _geom_hbond_distance_DH
    _geom_hbond_distance_HA
    _geom_hbond_distance_DA
    _geom_hbond_angle_DHA
    _geom_hbond_publ_flag
    C22 H22B O3 . 0.97 2.55 3.026(3) 111 y
    C23 H23B O3 . 0.97 2.40 3.113(3) 130 y
    C17 H17 Cg1 1_455 0.93 2.98 3.720(3) 137 y
    C26 H26 Cg2 2_755 0.93 3.00 3.925(3) 178 y
