# Supplementary material for: 1′-(4-Bromo­phen­yl)-4′-{4-[(2-oxo-1,2,3,4-tetra­hydro­naphthalen-2-yl­idene)meth­yl]phen­yl}-3′′,4′′-dihydro­acenaphthylene-1-spiro-2′-pyrrolidine-3′-spiro-2′′-naphthalene-2,1′′(1H,2′′H)-dione
Source: Acta Crystallogr Sect E Struct Rep Online. 2010 Oct 13;66(Pt 11):o2801. doi: 10.1107/S1600536810040171 (PMC3009035; doi:10.1107/S1600536810040171)
Supplement: Supplementary file 2 [file e-66-o2801-Isup2.hkl]

#
# h,k,l, Fc-squared, Fo-squared, sigma(Fo-squared) and status flag
#
data_I
_shelx_title ' RJT012M in P-1              New: P-1'
_shelx_refln_list_code          4
_shelx_F_calc_maximum      226.04
_exptl_crystal_F_000       763.89
_reflns_d_resolution_high  0.8247
 
loop_
 _symmetry_equiv_pos_as_xyz
 'x, y, z'
 '-x, -y, -z'
 
_cell_length_a     8.4178
_cell_length_b    13.2352
_cell_length_c    15.9610
_cell_angle_alpha  98.143
_cell_angle_beta   92.744
_cell_angle_gamma 100.944
 
_shelx_F_squared_multiplier     1.000
 
loop_
 _refln_index_h
 _refln_index_k
 _refln_index_l
 _refln_F_squared_calc
 _refln_F_squared_meas
 _refln_F_squared_sigma
 _refln_observed_status
   1   0   0       23.43       17.04      1.51 o
   2   0   0       30.34       14.81      1.66 o
   3   0   0     2301.03     2280.35     23.98 o
   4   0   0      286.71      268.91      6.86 o
   5   0   0       16.75       17.61      2.98 o
   6   0   0       12.18        7.33      3.93 o
   7   0   0       29.00       27.26      6.15 o
   8   0   0      190.90      219.13     12.51 o
   9   0   0       12.46        4.23      8.66 o
 -10   1   0        0.33        6.20     10.37 o
  -9   1   0        2.11        3.39      8.64 o
  -8   1   0        6.48        8.14      6.43 o
  -7   1   0      210.36      225.04      9.21 o
  -6   1   0      197.37      196.75      5.78 o
  -5   1   0      163.52      178.94      4.67 o
  -4   1   0      890.55      776.12     11.32 o
  -3   1   0     1266.36     1410.25     14.47 o
  -2   1   0     1722.93     1663.31     15.68 o
  -1   1   0     1098.53     1078.98     16.53 o
   1   1   0     3720.71     4007.84     36.74 o
   2   1   0       13.71       15.65      1.16 o
   3   1   0      593.07      584.57      6.80 o
   4   1   0        2.44        6.89      2.21 o
   5   1   0      335.52      379.76      9.07 o
   6   1   0      200.52      192.14      7.77 o
   7   1   0       54.01       48.47      6.64 o
   8   1   0        0.37        0.93      6.88 o
   9   1   0       15.10        8.48     10.44 o
 -10   2   0       13.00       -0.58     11.35 o
  -9   2   0        2.91       10.62      8.67 o
  -8   2   0      179.05      178.70      9.37 o
  -7   2   0        8.63        1.06      5.81 o
  -6   2   0       42.75       37.63      3.47 o
  -5   2   0      324.39      315.24      5.44 o
  -4   2   0     2638.83     2754.09     27.44 o
  -3   2   0     1214.06     1252.42     14.52 o
  -2   2   0     1212.12     1497.94     14.85 o
  -1   2   0     5182.46     5249.71     55.95 o
   0   2   0      309.70      269.43      3.00 o
   1   2   0       49.65       50.66      1.88 o
   2   2   0     2676.71     2731.06     24.76 o
   3   2   0      104.57       97.98      3.94 o
   4   2   0      533.63      560.68     11.29 o
   5   2   0      151.07      154.82      6.12 o
   6   2   0      807.19      775.13     17.38 o
   7   2   0        4.11        2.98      5.78 o
   8   2   0       10.41       24.20      7.57 o
   9   2   0        2.97        3.68      9.48 o
 -10   3   0       16.60        6.14     13.00 o
  -9   3   0       31.70       17.10     11.39 o
  -8   3   0      102.02      117.97      9.65 o
  -7   3   0      338.81      357.76     10.06 o
  -6   3   0      193.86      194.17      5.62 o
  -5   3   0      391.21      358.27      5.92 o
  -4   3   0     5950.60     6053.53     58.32 o
  -3   3   0        2.07        2.10      1.36 o
  -2   3   0      149.17      156.64      4.07 o
  -1   3   0    15500.90    15747.67    167.16 o
   0   3   0     4604.77     4744.45     45.34 o
   1   3   0     8279.31     8137.60     77.65 o
   2   3   0      102.13      107.27      4.01 o
   3   3   0        6.58        6.76      2.14 o
   4   3   0      103.44      107.73      5.91 o
   5   3   0      109.89       92.95      7.93 o
   6   3   0        4.54        4.67      4.73 o
   7   3   0        0.20       -5.93      5.93 o
   8   3   0       21.42       38.84      8.35 o
   9   3   0       33.02       45.34     13.06 o
 -10   4   0       27.52       43.76     12.35 o
  -9   4   0       59.99       61.51     11.62 o
  -8   4   0      237.75      236.89     13.61 o
  -7   4   0      373.75      364.69     10.15 o
  -6   4   0       44.44       46.66      3.31 o
  -5   4   0      937.04      901.30     11.26 o
  -4   4   0     1386.95     1314.20     15.75 o
  -3   4   0      363.78      430.84      6.47 o
  -2   4   0     1949.53     2108.62     26.74 o
  -1   4   0      471.33      494.82      6.16 o
   0   4   0      543.10      578.55      6.34 o
   1   4   0     3670.62     3659.19     37.64 o
   2   4   0     9105.28     8972.28    106.92 o
   3   4   0      597.10      618.86      9.59 o
   4   4   0        4.48        4.76      3.17 o
   5   4   0       73.71       79.18      5.58 o
   6   4   0        1.54        1.76      4.89 o
   7   4   0        0.70        7.77      6.74 o
   8   4   0       20.85       24.77      8.32 o
   9   4   0        0.52       -3.21     10.14 o
 -10   5   0        2.16       20.03     11.31 o
  -9   5   0       84.16      105.46     20.23 o
  -8   5   0       43.00       47.23      7.76 o
  -7   5   0      137.35      131.54      5.60 o
  -6   5   0       92.68       95.66      5.09 o
  -5   5   0     2056.76     1980.68     23.26 o
  -4   5   0      102.77      126.73      3.74 o
  -3   5   0      451.80      453.67      7.56 o
  -2   5   0     1224.94     1114.32     14.03 o
  -1   5   0      864.19      894.13     10.87 o
   0   5   0       29.53       34.95      1.84 o
   1   5   0      890.66     1010.82     10.60 o
   2   5   0     6143.56     6293.67     64.28 o
   3   5   0      540.86      592.69      9.73 o
   4   5   0        1.79       -3.03      3.05 o
   5   5   0       60.99       52.83      5.51 o
   6   5   0       41.22       45.29      6.19 o
   7   5   0       33.91       29.88      7.53 o
   8   5   0        1.84        2.71     12.61 o
 -10   6   0       23.35       15.40     11.57 o
  -9   6   0       40.99       38.15     10.28 o
  -8   6   0      428.43      427.47     13.85 o
  -7   6   0       80.35       73.78      5.58 o
  -6   6   0      920.40      874.69     12.41 o
  -5   6   0     1333.17     1342.19     17.93 o
  -4   6   0      117.64      133.89      3.88 o
  -3   6   0     2426.83     2453.43     27.67 o
  -2   6   0      912.74      938.63     12.14 o
  -1   6   0       42.21       40.08      2.21 o
   0   6   0      714.39      682.65      8.66 o
   1   6   0      670.25      693.36      8.57 o
   2   6   0     1638.61     1808.05     22.31 o
   3   6   0      205.71      235.68      6.72 o
   4   6   0       64.17       72.69      4.10 o
   5   6   0        0.80       -2.46      4.36 o
   6   6   0      136.36      151.84      9.21 o
   7   6   0       14.40       17.42      8.06 o
   8   6   0        7.08       11.29      8.73 o
  -9   7   0      306.49      294.59     16.88 o
  -8   7   0        4.69        6.65      7.20 o
  -7   7   0      148.33      150.16      7.63 o
  -6   7   0      134.02      123.43      4.23 o
  -5   7   0      372.23      367.32      6.88 o
  -4   7   0       27.23       21.10      2.52 o
  -3   7   0      208.20      181.48      4.37 o
  -2   7   0        7.76        6.73      1.99 o
  -1   7   0      527.08      569.51      8.91 o
   0   7   0      101.75       93.88      3.07 o
   1   7   0      507.61      431.90      7.04 o
   2   7   0        0.05        2.92      2.37 o
   3   7   0      532.98      494.25      9.49 o
   4   7   0       22.22       20.58      4.17 o
   5   7   0        0.86       -3.25      4.79 o
   6   7   0       13.78        2.80      6.13 o
   7   7   0       17.97        6.03      7.26 o
   8   7   0        6.75        6.50      8.40 o
  -9   8   0      171.70      182.21     13.70 o
  -8   8   0       19.17       22.29      6.85 o
  -7   8   0       69.56       68.17      7.36 o
  -6   8   0      306.30      315.90      7.94 o
  -5   8   0     1124.72     1128.07     14.82 o
  -4   8   0      917.94      871.89     11.85 o
  -3   8   0      240.46      249.15      5.39 o
  -2   8   0      163.31      166.20      4.40 o
  -1   8   0       78.01       83.91      3.66 o
   0   8   0      717.65      688.42     10.10 o
   1   8   0       34.38       34.80      2.73 o
   2   8   0      414.51      417.23      7.56 o
   3   8   0       74.18       79.56      5.24 o
   4   8   0       10.38        9.09      4.53 o
   5   8   0      125.55      120.09      7.84 o
   6   8   0        1.13       -7.23      7.23 o
   7   8   0        0.15        3.98      7.63 o
  -9   9   0      111.99      109.40     12.03 o
  -8   9   0       12.45       11.07      7.09 o
  -7   9   0      407.37      378.70     13.22 o
  -6   9   0      173.28      190.66      5.95 o
  -5   9   0      320.67      332.24      7.46 o
  -4   9   0      353.40      362.90      6.99 o
  -3   9   0     1031.11     1051.56     13.89 o
  -2   9   0       75.80       72.40      3.90 o
  -1   9   0      117.57      134.97      4.71 o
   0   9   0       11.73        6.86      2.88 o
   1   9   0       15.69       22.72      3.22 o
   2   9   0        0.20       -2.52      3.57 o
   3   9   0      207.24      216.30      6.96 o
   4   9   0       10.74        1.80      5.74 o
   5   9   0       88.29       96.81      7.87 o
   6   9   0        1.64        6.02      7.96 o
   7   9   0        4.20       -2.02     10.94 o
  -9  10   0       81.79       79.10     10.92 o
  -8  10   0      265.22      265.74     12.41 o
  -7  10   0      271.80      265.81     11.47 o
  -6  10   0      110.85      102.57      5.87 o
  -5  10   0      482.50      496.14     10.19 o
  -4  10   0      387.14      376.75      8.69 o
  -3  10   0     1069.42     1046.25     14.22 o
  -2  10   0      206.53      225.89      5.09 o
  -1  10   0      119.64      131.05      5.11 o
   0  10   0       58.45       72.65      4.09 o
   1  10   0       24.79       10.32      4.21 o
   2  10   0       32.33       32.60      5.54 o
   3  10   0       57.49       50.93      6.36 o
   4  10   0       34.89       34.66      6.80 o
   5  10   0       48.72       51.27     11.20 o
   6  10   0       14.42       17.09     10.58 o
  -8  11   0      229.11      283.00     14.03 o
  -7  11   0      153.38      146.55      9.39 o
  -6  11   0      104.07      104.42      7.77 o
  -5  11   0       60.30       73.60      5.32 o
  -4  11   0      105.74      108.20      6.92 o
  -3  11   0        2.18       -1.83      3.36 o
  -2  11   0       79.42       89.66      5.13 o
  -1  11   0       81.23       77.10      4.63 o
   0  11   0       74.72       84.53      6.23 o
   1  11   0       30.86       27.15      5.51 o
   2  11   0       51.54       56.38      8.18 o
   3  11   0       99.32       93.63      8.70 o
   4  11   0        3.80       -3.77      7.29 o
   5  11   0        0.72        8.17     10.14 o
  -8  12   0       31.81       28.96      7.12 o
  -7  12   0       80.05       71.46      7.77 o
  -6  12   0        1.59        4.29      5.09 o
  -5  12   0       68.58       76.36     10.11 o
  -4  12   0       39.19       23.45      6.62 o
  -3  12   0      146.12      141.99      6.44 o
  -2  12   0       28.10       30.55      5.34 o
  -1  12   0      275.60      287.26     14.52 o
   0  12   0      195.64      242.33     10.85 o
   1  12   0        0.86        2.14      6.43 o
   2  12   0        1.14        6.87      6.79 o
   3  12   0        6.53       -4.74      7.62 o
   4  12   0        1.84       12.62      8.44 o
   5  12   0        0.59       -3.20     12.55 o
  -7  13   0        3.53       -4.20     13.87 o
  -6  13   0        0.87        2.07      5.78 o
  -5  13   0      225.71      211.01     10.53 o
  -4  13   0       69.43       54.97      7.46 o
  -3  13   0        2.66       -4.75      8.51 o
  -2  13   0       60.04       59.98      8.31 o
  -1  13   0      110.24      106.34      9.70 o
   0  13   0       77.73      105.25     10.21 o
   1  13   0        0.03       -8.07      8.07 o
   2  13   0        5.80        2.07      8.87 o
   3  13   0       25.30       24.86     10.18 o
   4  13   0        4.73        0.38     10.38 o
  -6  14   0        3.14       21.48     12.72 o
  -5  14   0       89.52      101.33      7.52 o
  -4  14   0       16.77       18.28      7.12 o
  -3  14   0       82.81       98.19      9.06 o
  -2  14   0        0.56       -7.27      7.27 o
  -1  14   0       37.88       38.45      9.16 o
   0  14   0       10.39        8.24      8.82 o
   1  14   0       36.18       13.10      9.44 o
   2  14   0        0.53        9.13      9.99 o
  -5  15   0        5.83       -6.01     22.96 o
  -4  15   0       13.84        8.81     11.24 o
  -3  15   0       34.98       27.34      8.15 o
  -2  15   0        1.98       -2.88      8.15 o
  -1  15   0       91.23       84.04     15.12 o
   0  15   0       43.01       40.10     10.15 o
   1  15   0       33.76       20.94     10.32 o
  -1 -15   1       12.77       16.03      9.72 o
   0 -15   1        1.24       12.23     10.96 o
   1 -15   1       21.05       12.48      9.47 o
   2 -15   1       32.83        7.12      7.57 o
   3 -15   1        0.81       -2.18     12.11 o
   4 -15   1       32.03       32.68     13.65 o
   5 -15   1        0.29        7.23     12.59 o
  -3 -14   1        1.53       -7.04     10.15 o
  -2 -14   1        2.81       -2.88      9.45 o
  -1 -14   1        1.15        5.26      8.79 o
   0 -14   1        7.75        5.10      8.25 o
   1 -14   1       79.07       72.75      8.94 o
   2 -14   1       39.53       42.08      7.63 o
   3 -14   1        6.09        1.02      5.66 o
   4 -14   1        7.78       -4.13     10.91 o
   5 -14   1        1.71        6.32     21.12 o
   6 -14   1        4.19       11.77     11.73 o
  -4 -13   1        8.49       12.28     10.48 o
  -3 -13   1       53.76       36.82     10.45 o
  -2 -13   1        0.00        2.83      8.79 o
  -1 -13   1      301.61      279.85     13.76 o
   0 -13   1      108.13       98.84      9.56 o
   1 -13   1        6.65       13.00      7.35 o
   2 -13   1       91.29       91.16      8.11 o
   3 -13   1        6.92        7.39      4.54 o
   4 -13   1        0.67        0.09     10.81 o
   5 -13   1       16.48        8.98     10.75 o
   6 -13   1       88.41      120.12     14.13 o
   7 -13   1       21.41       29.00     12.10 o
  -5 -12   1        4.52        5.96     10.31 o
  -4 -12   1        6.69        3.08      8.17 o
  -3 -12   1        3.13       -7.25      7.25 o
  -2 -12   1       34.99       34.98      8.08 o
  -1 -12   1       62.07       59.47      7.16 o
   0 -12   1       24.47       25.76      6.44 o
   1 -12   1       25.77       25.10      4.62 o
   2 -12   1      312.94      287.71      8.56 o
   3 -12   1       47.74       40.07      4.40 o
   4 -12   1      931.25      949.42     22.45 o
   5 -12   1       12.54       14.76      7.52 o
   6 -12   1      131.04      155.29     14.19 o
   7 -12   1        6.50       16.94     11.40 o
   8 -12   1       68.14       67.13     17.44 o
  -5 -11   1       39.05       24.02      9.87 o
  -4 -11   1        0.28        0.79      7.30 o
  -3 -11   1       39.37       39.90      7.67 o
  -2 -11   1       11.48       11.15      6.44 o
  -1 -11   1       52.18       38.22      6.32 o
   0 -11   1       15.22        7.85      4.50 o
   1 -11   1      284.37      273.12      7.04 o
   2 -11   1      121.30      133.57      4.67 o
   3 -11   1      149.50      136.17      5.10 o
   4 -11   1      105.85      108.36      4.81 o
   5 -11   1      267.71      276.23      7.31 o
   6 -11   1      107.41      120.69      6.71 o
   7 -11   1        8.11       11.56      5.11 o
   8 -11   1      140.94      147.47     15.88 o
  -6 -10   1        0.58        8.51      9.93 o
  -5 -10   1        0.09        6.04      7.74 o
  -4 -10   1        0.01        5.35      6.05 o
  -3 -10   1       55.76       57.90      6.75 o
  -2 -10   1      215.16      186.25      7.88 o
  -1 -10   1      136.57      153.77      5.31 o
   0 -10   1      256.95      237.46      6.16 o
   1 -10   1        7.09        8.83      2.86 o
   2 -10   1        1.82        3.39      2.69 o
   3 -10   1       14.97       15.49      2.69 o
   4 -10   1       75.05       79.35      4.30 o
   5 -10   1        4.56       -2.70      2.96 o
   6 -10   1       30.54       19.80      4.02 o
   7 -10   1      382.20      362.84     12.46 o
   8 -10   1       13.94       15.66      8.34 o
   9 -10   1       35.59       32.96      8.89 o
  -7  -9   1        8.30       10.67     10.56 o
  -6  -9   1        3.40        2.30      9.15 o
  -5  -9   1       58.41       64.29      7.28 o
  -4  -9   1        4.17        0.22      5.37 o
  -3  -9   1       12.33        8.50      3.86 o
  -2  -9   1      985.20      974.54     12.72 o
  -1  -9   1       57.30       64.33      3.74 o
   0  -9   1        2.06       -1.10      1.43 o
   1  -9   1      152.80      175.91      4.65 o
   2  -9   1       71.44       76.19      3.20 o
   3  -9   1       27.88       40.27      2.94 o
   4  -9   1      131.00      140.72      4.36 o
   5  -9   1      175.81      165.50      5.46 o
   6  -9   1       23.86       29.47      4.12 o
   7  -9   1      168.21      153.96      8.56 o
   8  -9   1       11.21       15.41      6.93 o
   9  -9   1       15.55       16.16      9.18 o
  -7  -8   1       28.84       31.71      8.01 o
  -6  -8   1       16.10       14.30      6.58 o
  -5  -8   1       17.23       13.68      5.75 o
  -4  -8   1        0.99        0.40      4.22 o
  -3  -8   1        6.89        6.04      3.07 o
  -2  -8   1      514.81      523.24      8.24 o
  -1  -8   1      165.26      183.88      4.89 o
   0  -8   1      143.73      167.45      4.76 o
   1  -8   1      484.06      495.26      6.93 o
   2  -8   1        0.22        0.19      1.37 o
   3  -8   1        5.83        4.13      1.78 o
   4  -8   1      641.27      618.86      9.48 o
   5  -8   1      707.82      717.92      9.58 o
   6  -8   1       20.16       15.10      3.61 o
   7  -8   1      612.74      587.10     15.86 o
   8  -8   1      161.27      201.90     25.36 o
   9  -8   1        9.55       25.23      9.22 o
  -8  -7   1        0.02       -7.86      7.86 o
  -7  -7   1        0.13       -4.36      6.87 o
  -6  -7   1        0.67       -1.89      5.46 o
  -5  -7   1      336.02      313.47      9.48 o
  -4  -7   1       27.78       39.56      3.77 o
  -3  -7   1     1035.53     1113.93     14.07 o
  -2  -7   1      174.32      196.89      4.68 o
  -1  -7   1       61.92       50.02      2.36 o
   0  -7   1      612.06      616.66      9.40 o
   1  -7   1      156.90      135.29      3.44 o
   2  -7   1       96.43      103.28      3.36 o
   3  -7   1     1556.02     1510.61     18.91 o
   4  -7   1      278.44      262.20      5.49 o
   5  -7   1       60.96       64.91      2.98 o
   6  -7   1       18.97       17.37      3.06 o
   7  -7   1      101.85      104.41      5.99 o
   8  -7   1        9.17       11.98      9.48 o
   9  -7   1      100.57       89.57     11.28 o
  -8  -6   1        4.96        2.82      8.92 o
  -7  -6   1        0.20        3.08      7.60 o
  -6  -6   1       24.03       21.29      7.83 o
  -5  -6   1        4.18        4.78      4.80 o
  -4  -6   1        2.22        0.97      3.26 o
  -3  -6   1      337.00      322.69      5.85 o
  -2  -6   1     1203.52     1394.58     19.48 o
  -1  -6   1     2660.51     2676.98     28.37 o
   0  -6   1       47.38       44.44      2.46 o
   1  -6   1        0.99        2.24      1.67 o
   2  -6   1     2929.33     3022.58     35.45 o
   3  -6   1     4120.93     4124.75     47.95 o
   4  -6   1      909.33      857.87     10.89 o
   5  -6   1      220.07      216.28      4.98 o
   6  -6   1     1276.28     1231.37     15.82 o
   7  -6   1        7.84        8.27      4.28 o
   8  -6   1       36.24       35.96      8.82 o
   9  -6   1      147.94      156.85     21.69 o
  -8  -5   1        2.83        8.90      8.25 o
  -7  -5   1        0.10       -3.20      6.85 o
  -6  -5   1      309.49      334.84     19.70 o
  -5  -5   1        7.58        6.23      4.55 o
  -4  -5   1       12.77       10.43      3.56 o
  -3  -5   1        7.62        5.74      2.45 o
  -2  -5   1       74.73       62.77      2.35 o
  -1  -5   1      126.88      136.04      4.47 o
   0  -5   1     1968.47     1851.99     20.91 o
   1  -5   1      512.66      462.44      6.54 o
   2  -5   1     1256.94     1200.98     14.79 o
   3  -5   1       43.39       34.32      1.96 o
   4  -5   1       11.31        5.38      1.76 o
   5  -5   1      297.84      303.18      5.76 o
   6  -5   1      353.36      354.88      8.84 o
   7  -5   1      323.57      304.35      9.41 o
   8  -5   1       35.60       56.60      8.01 o
   9  -5   1      333.72      346.41     17.71 o
  10  -5   1        8.82        3.56     14.00 o
  -9  -4   1        0.05        6.40      9.26 o
  -8  -4   1        0.38       -6.97     11.35 o
  -7  -4   1       58.42       44.08      7.52 o
  -6  -4   1      140.31      139.18      7.18 o
  -5  -4   1      141.61      149.24      6.67 o
  -4  -4   1      303.08      329.37      8.21 o
  -3  -4   1      119.75      121.69      3.45 o
  -2  -4   1      769.79      665.99      7.97 o
  -1  -4   1       17.53       25.16      5.56 o
   0  -4   1      712.20      715.83      8.14 o
   1  -4   1     1747.12     1716.85     17.75 o
   2  -4   1      599.76      604.13      6.60 o
   3  -4   1      926.70      854.87     10.27 o
   4  -4   1      157.64      156.43      5.50 o
   5  -4   1      847.19      830.95     11.83 o
   6  -4   1      216.80      228.51      5.52 o
   7  -4   1      423.55      408.18     10.54 o
   8  -4   1      228.42      217.97     11.01 o
   9  -4   1        1.47       17.65     20.72 o
  10  -4   1        0.49       -8.07     10.96 o
  -9  -3   1       21.34       24.73     13.87 o
  -8  -3   1       10.22        2.47      8.77 o
  -7  -3   1       28.58       28.54      6.95 o
  -6  -3   1      251.89      273.37      9.04 o
  -5  -3   1      356.97      365.91     13.54 o
  -4  -3   1      305.19      302.79      7.04 o
  -3  -3   1       30.26       32.73      2.20 o
  -2  -3   1      363.14      319.08      4.33 o
  -1  -3   1    14263.83    14191.37    113.89 o
   0  -3   1        0.40        3.11      0.75 o
   1  -3   1     1845.33     1853.18     17.34 o
   2  -3   1       37.50       36.92      4.83 o
   3  -3   1      391.46      352.75      8.83 o
   4  -3   1     1314.60     1253.17     14.84 o
   5  -3   1     1510.68     1442.14     17.39 o
   6  -3   1      285.16      259.93      7.08 o
   7  -3   1      428.54      434.44     10.91 o
   8  -3   1      140.91      153.16     10.16 o
   9  -3   1       70.64       69.65     11.88 o
  10  -3   1       51.52       35.88     12.22 o
  -9  -2   1       24.77       20.49      9.98 o
  -8  -2   1       80.92       77.85      9.99 o
  -7  -2   1      360.46      343.14     11.93 o
  -6  -2   1       30.57       33.61      4.84 o
  -5  -2   1      549.18      589.60     12.03 o
  -4  -2   1        9.69       11.73      2.36 o
  -3  -2   1      183.22      172.88      3.44 o
  -2  -2   1      224.37      200.78      3.17 o
  -1  -2   1    32039.64    30777.19    268.09 o
   0  -2   1     1533.29     1651.23     16.29 o
   1  -2   1     2462.71     2526.93     25.05 o
   2  -2   1    18281.49    18178.99    164.21 o
   3  -2   1     1217.28     1102.80     13.27 o
   4  -2   1      304.43      327.56      5.00 o
   5  -2   1     2151.57     2190.22     25.32 o
   6  -2   1        0.04       -1.05      2.99 o
   7  -2   1      279.61      282.32      9.13 o
   8  -2   1      112.37      122.43      9.67 o
   9  -2   1        1.62        3.62      8.10 o
  10  -2   1       43.95       36.93     22.34 o
  -9  -1   1        9.70        1.19      8.92 o
  -8  -1   1       72.64       65.23     11.59 o
  -7  -1   1        0.00       -1.14      6.30 o
  -6  -1   1      511.71      521.01     11.89 o
  -5  -1   1       35.42       42.63      3.82 o
  -4  -1   1      471.53      535.90      8.27 o
  -3  -1   1     1985.94     2109.39     20.57 o
  -2  -1   1     1657.98     1583.71     15.20 o
  -1  -1   1     5438.17     5491.14     49.86 o
   1  -1   1      724.01      707.16      7.11 o
   2  -1   1        5.74        6.01      0.68 o
   3  -1   1       61.21       47.06      1.82 o
   4  -1   1      197.95      169.32      3.97 o
   5  -1   1      727.11      760.34     11.12 o
   6  -1   1      267.34      283.54      7.11 o
   7  -1   1        4.82       -0.41      5.38 o
   8  -1   1       52.61       46.63      7.20 o
   9  -1   1        1.06       -2.83      8.19 o
  10  -1   1       37.07       54.53     13.47 o
 -10   0   1        4.19        6.67      9.77 o
  -9   0   1       13.26       24.10      9.53 o
  -8   0   1      216.09      216.54     11.64 o
  -7   0   1      105.62      110.46      7.70 o
  -6   0   1      931.48      951.96     15.61 o
  -5   0   1     1568.06     1618.27     32.88 o
  -4   0   1        3.07       -0.22      1.35 o
  -3   0   1     2228.30     2107.00     21.22 o
  -2   0   1      809.38      878.02      9.23 o
  -1   0   1       11.08       11.92      0.78 o
   1   0   1     3384.19     3294.36     28.74 o
   2   0   1     1863.59     1828.20     16.45 o
   3   0   1      570.18      567.80      6.76 o
   4   0   1     4413.12     4614.43     50.39 o
   5   0   1       23.54       24.76      3.03 o
   6   0   1      525.03      528.93     11.88 o
   7   0   1      275.66      293.83     10.86 o
   8   0   1      218.50      207.32     15.39 o
   9   0   1       30.73       24.46      9.02 o
 -10   1   1        0.16       -9.94      9.94 o
  -9   1   1       75.29       65.24     10.06 o
  -8   1   1      147.80      147.33      9.04 o
  -7   1   1       67.25       59.46      6.01 o
  -6   1   1     1115.38     1158.55     17.98 o
  -5   1   1      770.78      732.75     11.17 o
  -4   1   1     1975.64     2007.84     21.78 o
  -3   1   1      844.06      922.75     11.28 o
  -2   1   1      255.82      219.16      3.28 o
  -1   1   1      217.76      240.77      3.36 o
   0   1   1     4943.62     4389.36    135.53 o
   1   1   1     1214.42     1143.46     11.57 o
   2   1   1     2929.06     3042.99     30.76 o
   3   1   1     3028.04     2856.59     29.81 o
   4   1   1      844.52      894.65     18.88 o
   5   1   1       67.00       73.19      4.26 o
   6   1   1      571.88      613.03     11.73 o
   7   1   1       88.14      108.24      7.79 o
   8   1   1       37.91       41.23      7.85 o
   9   1   1      107.21      115.94     11.60 o
 -10   2   1       31.34       19.86     10.30 o
  -9   2   1       67.73       74.09     11.51 o
  -8   2   1        0.25       -6.08      6.08 o
  -7   2   1      531.56      556.29     16.51 o
  -6   2   1      498.61      503.90      9.88 o
  -5   2   1       17.24       14.99      2.44 o
  -4   2   1      287.97      317.73      5.92 o
  -3   2   1     2653.30     2598.58     28.72 o
  -2   2   1     9533.59    10120.92     95.80 o
  -1   2   1      356.41      308.58      3.70 o
   0   2   1       24.05       25.97      1.74 o
   1   2   1    27780.04    26985.04    244.18 o
   2   2   1     3473.17     3451.51     32.14 o
   3   2   1      221.45      235.56      4.68 o
   4   2   1      812.35      861.71     13.41 o
   5   2   1      229.00      226.79      8.46 o
   6   2   1       43.43       47.49      4.84 o
   7   2   1       61.49       65.74      7.20 o
   8   2   1        3.87        5.46      7.36 o
   9   2   1        2.07       11.76      9.24 o
 -10   3   1       72.72       76.98     14.31 o
  -9   3   1       13.59       11.44      8.47 o
  -8   3   1        4.93       10.41      6.41 o
  -7   3   1      425.38      438.97     10.31 o
  -6   3   1      289.77      290.31      7.91 o
  -5   3   1      161.00      186.04      5.68 o
  -4   3   1     3050.08     3310.38     36.64 o
  -3   3   1      651.87      737.06      9.33 o
  -2   3   1    15295.24    15749.24    148.60 o
  -1   3   1      128.84      155.61      2.58 o
   0   3   1     2361.35     2388.67     22.42 o
   1   3   1        9.12        4.97      1.14 o
   2   3   1     1944.03     2048.98     19.04 o
   3   3   1     1396.25     1572.00     18.65 o
   4   3   1      941.18      995.45     14.00 o
   5   3   1       32.82       27.56      6.24 o
   6   3   1       41.16       34.39      5.14 o
   7   3   1       71.87       56.63      7.42 o
   8   3   1       71.45       77.00      8.84 o
   9   3   1        2.49       13.85     10.25 o
 -10   4   1        1.25       -3.35     11.40 o
  -9   4   1       37.42       19.51      8.80 o
  -8   4   1       84.51       85.96      8.77 o
  -7   4   1      533.35      537.69     12.09 o
  -6   4   1       15.25       20.27      2.98 o
  -5   4   1     1223.07     1210.78     15.27 o
  -4   4   1     4392.12     4529.62     49.37 o
  -3   4   1     1375.85     1441.80     16.76 o
  -2   4   1     2271.71     2303.05     25.53 o
  -1   4   1     5928.91     5805.59     53.07 o
   0   4   1     1329.57     1378.88     14.29 o
   1   4   1       23.29       25.09      1.95 o
   2   4   1     5742.01     5736.57     58.72 o
   3   4   1        4.06        8.91      2.38 o
   4   4   1      208.91      230.31      6.18 o
   5   4   1       18.66       15.90      4.53 o
   6   4   1       16.30       12.86      6.89 o
   7   4   1        0.51       -6.36      6.36 o
   8   4   1        1.43        3.83      8.04 o
   9   4   1        5.35        5.61     10.86 o
 -10   5   1       70.29       76.98     13.57 o
  -9   5   1       27.74       16.29     10.31 o
  -8   5   1      151.57      136.82     10.69 o
  -7   5   1        4.22        5.20      4.44 o
  -6   5   1     1008.60      989.39     12.88 o
  -5   5   1      865.15      813.09     12.77 o
  -4   5   1     1568.46     1492.84     19.09 o
  -3   5   1       37.51       48.05      2.32 o
  -2   5   1     1251.21     1122.90     13.44 o
  -1   5   1     1428.60     1496.09     16.27 o
   0   5   1        1.73        0.15      1.58 o
   1   5   1      350.44      327.19      5.06 o
   2   5   1      994.75      815.73     11.18 o
   3   5   1       69.62       72.46      4.64 o
   4   5   1       77.39       84.21      4.09 o
   5   5   1       69.19       79.33      6.05 o
   6   5   1      108.92       99.24      6.97 o
   7   5   1       41.11       35.02      7.79 o
   8   5   1        9.48       -6.40      8.31 o
 -10   6   1        6.10       -6.82     16.19 o
  -9   6   1       61.98       50.54     11.05 o
  -8   6   1      124.77      131.38     12.21 o
  -7   6   1      567.15      577.45     12.60 o
  -6   6   1      208.85      207.71      5.59 o
  -5   6   1      343.00      329.73      7.24 o
  -4   6   1      407.27      422.72      7.42 o
  -3   6   1      783.23      749.99     10.83 o
  -2   6   1     1002.25      993.81     12.37 o
  -1   6   1       98.91       93.71      2.61 o
   0   6   1      313.26      309.93      5.77 o
   1   6   1        3.92        3.54      1.58 o
   2   6   1      254.48      232.50      5.51 o
   3   6   1      470.58      469.59     12.05 o
   4   6   1       54.48       50.91      4.61 o
   5   6   1      151.74      143.46      8.51 o
   6   6   1       36.62       31.92      6.66 o
   7   6   1       49.62       35.09      7.51 o
   8   6   1       16.94       13.81      7.87 o
  -9   7   1      112.40      138.55     13.31 o
  -8   7   1      168.07      178.06      9.86 o
  -7   7   1       62.09       72.02      6.08 o
  -6   7   1      918.16      838.53     13.30 o
  -5   7   1     1647.99     1687.38     22.27 o
  -4   7   1        3.02        2.07      1.60 o
  -3   7   1       30.08       18.19      2.39 o
  -2   7   1     1277.58     1295.66     17.03 o
  -1   7   1       78.09       77.97      3.43 o
   0   7   1      255.82      267.53      5.25 o
   1   7   1      366.94      366.05      6.18 o
   2   7   1      249.77      264.45      6.58 o
   3   7   1        0.47        0.44      3.40 o
   4   7   1      197.40      172.42      8.30 o
   5   7   1        7.99        7.50      4.82 o
   6   7   1       75.26       81.41      7.63 o
   7   7   1       16.18       17.98      7.29 o
  -9   8   1      184.70      183.30     14.48 o
  -8   8   1       84.22       96.59      8.92 o
  -7   8   1       22.43       23.72      5.31 o
  -6   8   1      776.60      744.84     14.77 o
  -5   8   1      235.41      217.93      6.55 o
  -4   8   1        4.80        3.40      2.59 o
  -3   8   1     1988.62     1974.87     25.29 o
  -2   8   1     3251.38     3261.74     36.92 o
  -1   8   1       17.43        6.75      2.62 o
   0   8   1       93.95       82.47      3.44 o
   1   8   1       34.62       29.70      2.85 o
   2   8   1      118.63      103.38      4.45 o
   3   8   1       54.43       63.37      4.15 o
   4   8   1      125.12      125.71      7.30 o
   5   8   1       75.13       69.03      6.16 o
   6   8   1       30.18       33.57      8.26 o
   7   8   1        3.56       -1.08      8.53 o
  -9   9   1       73.07       98.42     12.44 o
  -8   9   1        8.20        3.63      7.37 o
  -7   9   1      199.91      201.17     11.05 o
  -6   9   1      478.91      485.55     11.88 o
  -5   9   1       43.17       48.39      4.07 o
  -4   9   1        5.19        5.13      3.04 o
  -3   9   1      110.57      110.40      4.23 o
  -2   9   1      183.58      202.46      5.05 o
  -1   9   1      108.71      125.41      4.46 o
   0   9   1        9.15        9.06      3.07 o
   1   9   1       18.25       10.96      3.31 o
   2   9   1       13.16       16.31      3.71 o
   3   9   1        0.39        1.48      4.05 o
   4   9   1      165.58      158.04      8.44 o
   5   9   1       36.41       37.10      7.68 o
   6   9   1        1.06       -7.92      7.92 o
  -8  10   1        2.53       -7.55      7.55 o
  -7  10   1      401.11      411.99     12.58 o
  -6  10   1       63.33       54.56      9.42 o
  -5  10   1        1.34        0.85      4.02 o
  -4  10   1       23.12       18.84      3.69 o
  -3  10   1      122.00      134.57      4.43 o
  -2  10   1       48.00       58.44      3.21 o
  -1  10   1       57.44       65.29      4.08 o
   0  10   1       90.23       97.99      5.41 o
   1  10   1       31.10       17.68      4.11 o
   2  10   1       22.27       25.59      5.58 o
   3  10   1      212.11      211.22      9.13 o
   4  10   1        3.05        1.17      6.42 o
   5  10   1       21.78       25.11      8.26 o
   6  10   1        4.00       20.56     10.62 o
  -8  11   1       61.97       77.14     14.45 o
  -7  11   1      107.13      118.46      7.96 o
  -6  11   1        1.04       -9.47     14.36 o
  -5  11   1       12.79       11.81      6.66 o
  -4  11   1       83.59       97.85      6.49 o
  -3  11   1      111.17      108.56      4.81 o
  -2  11   1        7.20        1.62      3.86 o
  -1  11   1       79.54       94.36      5.16 o
   0  11   1      407.28      372.36     10.77 o
   1  11   1        0.72        2.66      5.49 o
   2  11   1        1.11       -2.38      5.67 o
   3  11   1       28.81       18.48     10.57 o
   4  11   1       41.24       54.94      8.73 o
   5  11   1        6.42       15.51      8.96 o
  -8  12   1        1.19       -5.80     16.79 o
  -7  12   1       28.08       36.75      8.22 o
  -6  12   1        0.59       -2.05      8.17 o
  -5  12   1      134.41      164.61     10.15 o
  -4  12   1        1.85       -4.45      7.03 o
  -3  12   1       15.36       12.87      6.90 o
  -2  12   1       60.99       49.90      9.97 o
  -1  12   1       12.81       11.84      6.57 o
   0  12   1      109.65       98.60     13.31 o
   1  12   1       14.29        1.76      6.69 o
   2  12   1        9.41       -0.15      7.29 o
   3  12   1       26.46       27.60      8.55 o
   4  12   1        4.75       12.81      8.56 o
  -7  13   1       76.74       98.61     10.58 o
  -6  13   1       35.61       45.84      8.53 o
  -5  13   1       54.82       56.61      9.79 o
  -4  13   1      152.14      163.32     10.71 o
  -3  13   1        0.17       -5.84      7.33 o
  -2  13   1       31.52       38.55      8.09 o
  -1  13   1      488.87      480.83     17.83 o
   0  13   1      186.86      207.89     12.49 o
   1  13   1       14.99       18.61      8.41 o
   2  13   1        0.09       -0.85      7.87 o
   3  13   1       13.12       16.29     10.39 o
  -6  14   1       67.47       66.83     11.50 o
  -5  14   1       12.06       18.65      8.21 o
  -4  14   1        1.91       -4.02      7.91 o
  -3  14   1       27.23       26.69      8.78 o
  -2  14   1      298.78      301.82     22.90 o
  -1  14   1        8.04        3.30      9.02 o
   0  14   1       27.64       31.18      9.59 o
   1  14   1        5.52        0.55      9.37 o
   2  14   1       11.77       20.39     10.33 o
  -4  15   1        6.39       -5.59      8.25 o
  -3  15   1       94.88      105.69     12.35 o
  -2  15   1       26.65       34.65     10.50 o
  -1  15   1       60.07       62.52     10.83 o
   0  15   1        9.71       35.56     21.66 o
   1  15   1        4.91      -10.46     11.29 o
   2 -16   2       32.30       47.17     18.36 o
  -1 -15   2        0.24       -5.23      8.79 o
   0 -15   2       10.62       12.37     10.50 o
   1 -15   2      158.01      155.16      9.85 o
   2 -15   2        4.91       -5.56     11.30 o
   3 -15   2       27.29       10.25     12.42 o
   4 -15   2        0.15       -4.18     12.46 o
   5 -15   2        1.31       -3.77     12.38 o
  -3 -14   2        4.44        3.86     10.19 o
  -2 -14   2        0.33       12.64      9.10 o
  -1 -14   2        1.67        2.03      8.54 o
   0 -14   2        0.72       -0.70      7.71 o
   1 -14   2       36.82       37.76      7.62 o
   2 -14   2      122.97      101.39      6.22 o
   3 -14   2      149.37      165.99     14.70 o
   4 -14   2       26.06       38.05     12.89 o
   5 -14   2       77.62      104.43     13.78 o
   6 -14   2       11.50       12.59     28.71 o
  -4 -13   2        2.09        4.70     11.79 o
  -3 -13   2       12.50       14.72      9.78 o
  -2 -13   2       19.35       28.71      8.81 o
  -1 -13   2       41.69       50.62      8.76 o
   0 -13   2       24.37       17.31      7.26 o
   1 -13   2       51.80       53.11      9.72 o
   2 -13   2        0.25       -2.05      3.57 o
   3 -13   2       77.31       88.79      8.98 o
   4 -13   2        3.92        1.82      7.48 o
   5 -13   2      144.43      140.24     13.53 o
   6 -13   2       79.57       74.81     23.51 o
   7 -13   2       82.08       91.03     24.56 o
  -5 -12   2        3.73      -11.86     11.86 o
  -4 -12   2        4.08      -13.87     13.87 o
  -3 -12   2       42.91       27.25      7.56 o
  -2 -12   2       25.84       23.75      8.40 o
  -1 -12   2      310.79      314.76     13.24 o
   0 -12   2       82.16       86.19      7.49 o
   1 -12   2       72.83       66.32      4.45 o
   2 -12   2      150.88      148.65      5.72 o
   3 -12   2        8.11        5.99      6.68 o
   4 -12   2        1.65        9.16      6.75 o
   5 -12   2      290.08      284.37     12.90 o
   6 -12   2      132.02      144.80     13.40 o
   7 -12   2        5.63       13.78     21.07 o
   8 -12   2       88.42       91.42     13.46 o
  -5 -11   2        3.59        7.12      9.12 o
  -4 -11   2       37.47       57.54      9.52 o
  -3 -11   2        5.21       13.46      6.81 o
  -2 -11   2       23.59       44.83      6.88 o
  -1 -11   2      139.83      140.68      6.97 o
   0 -11   2       39.47       59.21      4.15 o
   1 -11   2        0.27        3.77      3.48 o
   2 -11   2        3.07        1.64      1.71 o
   3 -11   2      487.41      525.14     13.45 o
   4 -11   2       68.72       51.60      7.00 o
   5 -11   2       79.43       60.74      7.45 o
   6 -11   2      318.24      303.06     12.81 o
   7 -11   2        0.75       -9.64      9.64 o
   8 -11   2       38.14       42.00     11.68 o
  -6 -10   2        1.48       -8.59      9.45 o
  -5 -10   2       32.11       29.00      8.29 o
  -4 -10   2        0.02       -6.11      7.30 o
  -3 -10   2      137.26      144.33     11.13 o
  -2 -10   2       23.15       32.48      4.82 o
  -1 -10   2       89.71       86.39      4.68 o
   0 -10   2        0.66        1.10      2.52 o
   1 -10   2       28.32       39.68      3.03 o
   2 -10   2      147.30      160.22      4.36 o
   3 -10   2     1132.67     1128.80     17.05 o
   4 -10   2     1821.56     1825.90     28.51 o
   5 -10   2      468.74      438.52     14.10 o
   6 -10   2       93.80      108.56      8.37 o
   7 -10   2        0.58        5.67      9.17 o
   8 -10   2      186.87      171.22     24.54 o
   9 -10   2       97.32       72.85     17.76 o
  -7  -9   2        0.02       -8.03     10.12 o
  -6  -9   2        9.06       -1.76      8.94 o
  -5  -9   2        1.03       -5.91      5.91 o
  -4  -9   2        0.26       -1.20      5.94 o
  -3  -9   2       11.56       15.05      3.99 o
  -2  -9   2       45.03       47.92      3.06 o
  -1  -9   2        7.61        5.06      2.36 o
   0  -9   2      342.91      391.55      6.17 o
   1  -9   2      240.28      248.06      4.84 o
   2  -9   2     1921.37     1946.40     22.47 o
   3  -9   2       87.16       72.51      3.70 o
   4  -9   2      564.55      514.31      9.52 o
   5  -9   2      419.54      404.92     20.91 o
   6  -9   2        3.50        2.98      4.21 o
   7  -9   2      155.21      157.49      5.99 o
   8  -9   2      712.14      700.79     18.01 o
   9  -9   2       58.60       64.11     11.18 o
  -7  -8   2        0.70        8.18      9.95 o
  -6  -8   2       16.59        9.55      7.13 o
  -5  -8   2       88.94       78.33      6.39 o
  -4  -8   2       66.07       62.31      5.02 o
  -3  -8   2       24.17       32.16      3.44 o
  -2  -8   2       13.59       13.92      2.48 o
  -1  -8   2        7.50        7.66      2.40 o
   0  -8   2      707.07      703.00      8.11 o
   1  -8   2      973.13      940.12     11.67 o
   2  -8   2      413.88      445.94      6.44 o
   3  -8   2       11.42        9.13      2.44 o
   4  -8   2     1545.35     1499.06     20.92 o
   5  -8   2      348.39      346.47      6.37 o
   6  -8   2      221.09      221.55      6.02 o
   7  -8   2      284.64      291.98      9.07 o
   8  -8   2      427.20      452.69     16.03 o
   9  -8   2       15.87        2.78      8.48 o
  -8  -7   2        3.06        1.14      9.10 o
  -7  -7   2       15.06       17.60      8.22 o
  -6  -7   2       98.53      100.58      9.57 o
  -5  -7   2       74.56       79.00      6.02 o
  -4  -7   2      185.98      184.68      6.91 o
  -3  -7   2      244.79      249.20      6.01 o
  -2  -7   2      466.02      496.54      9.57 o
  -1  -7   2      127.09      137.51      3.24 o
   0  -7   2      172.28      160.05      3.27 o
   1  -7   2        5.27        7.23      1.52 o
   2  -7   2      300.53      288.09      4.96 o
   3  -7   2      216.23      250.42      5.94 o
   4  -7   2     1665.64     1651.27     19.07 o
   5  -7   2       35.00       39.62      2.87 o
   6  -7   2      720.15      702.41     10.93 o
   7  -7   2      224.87      221.59     10.72 o
   8  -7   2      126.02      103.62     10.00 o
   9  -7   2       21.51       24.11      9.20 o
  -8  -6   2        4.46       -8.35      8.35 o
  -7  -6   2       19.68       15.22      7.76 o
  -6  -6   2       44.00       28.32      5.91 o
  -5  -6   2       76.55       74.99      6.17 o
  -4  -6   2      382.88      374.94      8.23 o
  -3  -6   2       16.24        6.93      2.72 o
  -2  -6   2        9.18       10.68      2.24 o
  -1  -6   2      182.01      163.59      3.38 o
   0  -6   2      243.32      243.90      3.92 o
   1  -6   2     2215.52     2237.27     24.73 o
   2  -6   2        0.43        1.42      1.59 o
   3  -6   2     1613.31     1560.75     20.77 o
   4  -6   2      414.32      412.20      6.09 o
   5  -6   2       62.72       58.83      3.05 o
   6  -6   2     4210.12     4194.94     46.62 o
   7  -6   2      411.27      399.09     11.85 o
   8  -6   2       50.25       42.57      8.47 o
   9  -6   2       65.09       82.56     10.95 o
  -8  -5   2        0.48       -0.50      8.13 o
  -7  -5   2       25.41       23.65      7.17 o
  -6  -5   2       36.90       27.68      6.08 o
  -5  -5   2        4.71        9.23      4.55 o
  -4  -5   2      109.19       99.38      4.46 o
  -3  -5   2      135.45      121.56      3.68 o
  -2  -5   2     4589.37     4753.99     46.51 o
  -1  -5   2      329.06      329.42      4.61 o
   0  -5   2     3740.01     3857.17     39.28 o
   1  -5   2       17.78       14.21      1.69 o
   2  -5   2      866.54     1020.44     13.90 o
   3  -5   2       60.08       33.33      2.33 o
   4  -5   2      477.73      415.29      6.48 o
   5  -5   2       83.38       97.70      3.28 o
   6  -5   2      854.39      843.62     11.65 o
   7  -5   2        2.89        5.91      4.07 o
   8  -5   2       14.07       17.48      9.51 o
   9  -5   2       66.61       69.06     10.92 o
  10  -5   2      185.35      186.86     15.19 o
  -9  -4   2        6.82        7.17      8.94 o
  -8  -4   2        2.40       -7.33      7.33 o
  -7  -4   2       48.89       56.11      7.85 o
  -6  -4   2       89.29       92.97      6.33 o
  -5  -4   2        2.40       -2.30      4.29 o
  -4  -4   2      268.36      234.99      6.11 o
  -3  -4   2      459.18      495.19     12.73 o
  -2  -4   2       15.02       12.59      1.89 o
  -1  -4   2       28.47       19.25      2.17 o
   0  -4   2     2477.68     2393.84     24.66 o
   1  -4   2     1119.11     1065.16     12.88 o
   2  -4   2       18.69       18.69      1.65 o
   3  -4   2     6471.44     6778.13     72.43 o
   4  -4   2      449.40      442.73      6.79 o
   5  -4   2     1059.22     1081.14     13.51 o
   6  -4   2      535.49      543.37     10.18 o
   7  -4   2        6.35        5.34      3.42 o
   8  -4   2       53.83       42.41      7.68 o
   9  -4   2      237.66      251.05     17.39 o
  10  -4   2        6.30       11.54     11.36 o
  -9  -3   2        0.97       -1.37      8.11 o
  -8  -3   2      109.71      101.65      9.31 o
  -7  -3   2      229.32      201.33      9.90 o
  -6  -3   2      331.85      315.65      9.69 o
  -5  -3   2       39.90       45.11      4.77 o
  -4  -3   2       24.59       30.04      3.30 o
  -3  -3   2      404.89      435.79      6.66 o
  -2  -3   2      280.05      279.44      4.70 o
  -1  -3   2     4115.44     4283.30     37.70 o
   0  -3   2     3156.01     3154.92     26.81 o
   1  -3   2    12197.39    12742.64    197.25 o
   2  -3   2    19782.22    20111.57    192.61 o
   3  -3   2     1934.90     1830.72     20.29 o
   4  -3   2       59.76       64.25      2.60 o
   5  -3   2      692.22      675.66     11.05 o
   6  -3   2      562.00      569.84      9.72 o
   7  -3   2      154.32      154.17      9.52 o
   8  -3   2      327.89      331.32     13.77 o
   9  -3   2       29.30       29.44     10.26 o
  10  -3   2       26.20       13.77     12.02 o
  -9  -2   2        0.02       -4.23      8.02 o
  -8  -2   2        6.36        7.52      7.07 o
  -7  -2   2       57.38       53.38      7.02 o
  -6  -2   2      107.72      123.78      5.35 o
  -5  -2   2      123.43      103.57      4.60 o
  -4  -2   2      331.06      339.70      7.30 o
  -3  -2   2       25.92       17.15      1.76 o
  -2  -2   2     1958.77     2024.30     19.31 o
  -1  -2   2    24377.86    23983.18    228.07 o
   0  -2   2     2734.73     2713.79     28.02 o
   1  -2   2      211.69      255.43     10.89 o
   2  -2   2      247.16      170.63      2.21 o
   3  -2   2      924.07      887.20      9.88 o
   4  -2   2       58.85       62.47      2.28 o
   5  -2   2      374.67      382.38      7.11 o
   6  -2   2      164.08      166.01      5.33 o
   7  -2   2       16.48       22.98      5.03 o
   8  -2   2      164.78      144.54     10.04 o
   9  -2   2       28.74        6.71     11.35 o
  10  -2   2        4.26        1.80     13.30 o
  -9  -1   2        6.12       -2.20      7.77 o
  -8  -1   2       91.47       74.69      8.26 o
  -7  -1   2        1.71        0.24      4.37 o
  -6  -1   2        6.69       13.34      3.09 o
  -5  -1   2        4.36        1.51      2.92 o
  -4  -1   2     1559.97     1532.37     20.46 o
  -3  -1   2     1284.18     1417.95     14.94 o
  -2  -1   2     1882.27     1912.05     18.19 o
  -1  -1   2      276.78      291.15      3.18 o
   0  -1   2     5109.85     5188.01     58.41 o
   1  -1   2     3184.34     3328.72     36.23 o
   2  -1   2     2603.99     2653.81     25.58 o
   3  -1   2      115.62      113.55      2.42 o
   4  -1   2      592.66      610.53      7.91 o
   5  -1   2      701.39      680.37      9.78 o
   6  -1   2       76.16       86.29      5.47 o
   7  -1   2       20.30       19.08      5.52 o
   8  -1   2      971.58     1045.42     36.12 o
   9  -1   2        1.90        2.77      9.92 o
 -10   0   2        8.44        5.97     10.13 o
  -9   0   2      104.27      115.11     11.49 o
  -8   0   2      176.12      151.86      9.25 o
  -7   0   2       37.69       27.99      5.10 o
  -6   0   2        1.98        0.92      2.27 o
  -5   0   2     1594.41     1674.51     21.83 o
  -4   0   2       16.83        9.88      2.30 o
  -3   0   2        8.75        7.03      1.44 o
  -2   0   2     2227.44     2214.14     21.89 o
  -1   0   2     6539.05     6786.95     58.93 o
   0   0   2      322.27      275.32      7.22 o
   1   0   2    12086.56    11861.29    112.33 o
   2   0   2      332.57      346.04      3.93 o
   3   0   2     1014.63     1106.55     12.43 o
   4   0   2      728.69      693.22      8.92 o
   5   0   2      176.39      186.20      4.91 o
   6   0   2        1.50       -0.81      3.24 o
   7   0   2       94.99       99.08      7.37 o
   8   0   2        0.58       -6.81      9.18 o
   9   0   2        4.17        2.49      8.90 o
 -10   1   2        1.23       -2.54     10.00 o
  -9   1   2       13.81       13.38      8.92 o
  -8   1   2       85.41       84.69      8.19 o
  -7   1   2      291.17      311.39      9.84 o
  -6   1   2        6.15        1.07      3.33 o
  -5   1   2     1465.17     1461.28     20.16 o
  -4   1   2     1576.98     1751.24     22.04 o
  -3   1   2     2613.37     2738.90     28.66 o
  -2   1   2    10044.69    10366.20     98.22 o
  -1   1   2     3344.77     3440.41     30.24 o
   0   1   2     7178.32     7502.49     68.19 o
   1   1   2      498.34      532.96      5.67 o
   2   1   2      276.60      249.50      3.98 o
   3   1   2      333.90      315.69      5.71 o
   4   1   2       18.43       22.76      2.52 o
   5   1   2        0.76        1.69      2.85 o
   6   1   2        8.93        3.76      4.21 o
   7   1   2      393.42      383.68     14.85 o
   8   1   2       55.82       58.95      7.97 o
   9   1   2       91.72       65.42     10.54 o
 -10   2   2        7.44       -2.36      9.70 o
  -9   2   2       49.73       43.51     10.82 o
  -8   2   2       12.02       18.01      7.10 o
  -7   2   2      262.34      265.73     10.13 o
  -6   2   2      228.25      219.84      6.13 o
  -5   2   2     1096.27     1161.56     17.69 o
  -4   2   2       17.66       35.10      2.92 o
  -3   2   2     2525.01     2478.06     29.58 o
  -2   2   2     8597.55     9192.79     92.06 o
  -1   2   2      563.59      538.29      6.09 o
   0   2   2     3190.50     3377.67     29.88 o
   1   2   2    51092.53    50864.54    458.95 o
   2   2   2     6446.86     6744.40     61.64 o
   3   2   2     1242.98     1264.93     18.05 o
   4   2   2      590.19      604.77      9.73 o
   5   2   2       80.71       86.99      4.67 o
   6   2   2      112.58      115.99      7.12 o
   7   2   2       10.12        8.06      6.41 o
   8   2   2       17.45        8.18      7.45 o
   9   2   2        0.39       -3.44      9.49 o
 -10   3   2        4.69        2.18      9.90 o
  -9   3   2       36.68       27.91     13.76 o
  -8   3   2       60.68       55.00      7.43 o
  -7   3   2      243.63      267.51      8.90 o
  -6   3   2       63.09       55.43      3.67 o
  -5   3   2      124.70      139.71      4.88 o
  -4   3   2     2312.51     2326.37     26.54 o
  -3   3   2      869.18      787.80     10.10 o
  -2   3   2    15431.13    16028.17    144.42 o
  -1   3   2      834.80      827.67      8.99 o
   0   3   2      549.77      641.27      7.33 o
   1   3   2       15.04        8.71      2.22 o
   2   3   2     2312.46     2354.40     22.72 o
   3   3   2      340.91      356.09      7.95 o
   4   3   2      156.04      196.04      5.20 o
   5   3   2        6.13        7.51      3.48 o
   6   3   2       64.64       52.65      7.35 o
   7   3   2        0.17       -7.29      7.42 o
   8   3   2       11.51        3.46      7.58 o
   9   3   2        4.24       -0.12      9.71 o
 -10   4   2       39.32       25.03     12.70 o
  -9   4   2        9.50       -8.52      8.52 o
  -8   4   2      115.06      143.56     10.24 o
  -7   4   2      169.68      165.61      9.93 o
  -6   4   2      272.07      290.34      7.13 o
  -5   4   2       24.31       25.56      2.81 o
  -4   4   2       85.01       65.76      2.84 o
  -3   4   2     4413.70     4682.64     50.82 o
  -2   4   2     1804.54     1782.02     19.20 o
  -1   4   2     4790.18     4661.74     45.06 o
   0   4   2       40.53       54.35      1.87 o
   1   4   2      531.21      561.63      7.48 o
   2   4   2      218.12      224.78      5.17 o
   3   4   2      551.50      480.59      7.86 o
   4   4   2      191.26      204.88      5.26 o
   5   4   2      113.82      107.34      4.70 o
   6   4   2      161.06      154.21      7.51 o
   7   4   2       39.05       32.65      8.59 o
   8   4   2       25.80       21.62      8.26 o
 -10   5   2      216.77      237.93     17.42 o
  -9   5   2       43.27       42.64      9.43 o
  -8   5   2       56.41       57.03      6.55 o
  -7   5   2      722.17      702.56     13.23 o
  -6   5   2     1078.83     1078.91     17.78 o
  -5   5   2       26.40       15.04      2.93 o
  -4   5   2      202.07      250.27      5.28 o
  -3   5   2    11037.50    11971.38    127.23 o
  -2   5   2     5669.88     5777.89     58.80 o
  -1   5   2       12.76       15.07      2.09 o
   0   5   2      524.87      511.42      6.88 o
   1   5   2      499.32      481.47     10.40 o
   2   5   2     3022.94     3012.46     39.33 o
   3   5   2      390.66      375.62      7.73 o
   4   5   2        1.95        8.03      3.10 o
   5   5   2      320.65      334.36      7.64 o
   6   5   2       49.24       48.82      6.52 o
   7   5   2        7.08        3.26      6.62 o
   8   5   2        1.69       -7.27      7.27 o
  -9   6   2        1.91       -1.12     10.81 o
  -8   6   2       85.34       89.96      7.74 o
  -7   6   2     1142.68     1103.45     19.94 o
  -6   6   2       27.11       27.98      3.77 o
  -5   6   2       72.34       63.22      5.20 o
  -4   6   2      314.12      291.71      6.39 o
  -3   6   2      558.24      634.95      9.11 o
  -2   6   2      927.49      943.39     11.38 o
  -1   6   2     1673.76     1703.24     18.83 o
   0   6   2      183.59      184.81      4.53 o
   1   6   2      391.93      430.23      6.29 o
   2   6   2      103.72      106.31      4.67 o
   3   6   2      730.17      683.02     11.34 o
   4   6   2      245.44      230.15      9.71 o
   5   6   2       45.31       55.28      4.87 o
   6   6   2       84.76       84.43      7.44 o
   7   6   2       58.44       46.02      7.53 o
   8   6   2        0.95        9.60      7.84 o
  -9   7   2       50.68       40.09     11.08 o
  -8   7   2      344.70      353.33     11.07 o
  -7   7   2        2.02        0.83      6.17 o
  -6   7   2      931.78      876.88     14.97 o
  -5   7   2      595.70      570.30     10.10 o
  -4   7   2      203.79      208.28      5.68 o
  -3   7   2     1061.36     1105.46     14.27 o
  -2   7   2      963.56      987.57     13.21 o
  -1   7   2      525.36      506.83      7.29 o
   0   7   2      113.73      137.54      5.26 o
   1   7   2      669.48      748.21     10.97 o
   2   7   2      112.82      130.86      4.97 o
   3   7   2      394.46      348.64      8.90 o
   4   7   2      308.40      283.81     13.26 o
   5   7   2      143.08      148.72      7.07 o
   6   7   2        2.43        5.87      7.56 o
   7   7   2       14.16       -3.16      7.94 o
  -9   8   2      133.16      132.60     13.80 o
  -8   8   2      121.04      119.75      8.45 o
  -7   8   2       46.99       52.48      7.07 o
  -6   8   2       34.95       31.05      4.67 o
  -5   8   2      120.87      134.51      5.10 o
  -4   8   2      327.10      347.47      7.63 o
  -3   8   2        6.66        6.38      3.11 o
  -2   8   2      984.34      985.14     13.10 o
  -1   8   2       16.52       19.90      2.87 o
   0   8   2        8.62        3.73      2.77 o
   1   8   2      125.65      125.93      6.53 o
   2   8   2       52.21       70.81      4.50 o
   3   8   2      178.88      189.56      7.11 o
   4   8   2       34.37       30.54      5.97 o
   5   8   2      171.24      161.57      7.65 o
   6   8   2       25.70       15.66      8.07 o
   7   8   2       26.65       30.69      9.40 o
  -9   9   2      113.13      127.56     22.72 o
  -8   9   2      191.06      184.99      9.83 o
  -7   9   2      113.49       92.95      9.04 o
  -6   9   2      324.87      320.45     11.44 o
  -5   9   2       98.37       99.46      5.53 o
  -4   9   2       21.58       27.00      3.95 o
  -3   9   2       81.26       91.13      4.15 o
  -2   9   2       58.62       58.14      3.22 o
  -1   9   2      219.25      216.06      6.81 o
   0   9   2      473.33      515.99     13.34 o
   1   9   2       13.63       10.59      3.53 o
   2   9   2        5.20       -1.26      4.31 o
   3   9   2       86.67       83.83      5.51 o
   4   9   2       33.27       24.21      6.70 o
   5   9   2        2.12        3.29      6.57 o
   6   9   2       35.11       28.32      9.07 o
  -8  10   2       63.34       83.77      8.26 o
  -7  10   2       54.71       57.10      8.77 o
  -6  10   2       59.50       70.09      8.53 o
  -5  10   2      154.53      158.88      8.59 o
  -4  10   2       80.26       79.74      4.87 o
  -3  10   2      332.51      359.64      7.70 o
  -2  10   2      117.52      107.66      3.92 o
  -1  10   2       43.24       30.03      4.59 o
   0  10   2      112.76      129.27      5.64 o
   1  10   2        0.21       -1.70      5.06 o
   2  10   2       35.59       33.19      6.13 o
   3  10   2       23.39       19.01      6.15 o
   4  10   2       34.12       40.15      7.04 o
   5  10   2       18.05       24.67      7.40 o
   6  10   2        1.09       17.19     10.84 o
  -8  11   2        3.92       -0.29      7.00 o
  -7  11   2        9.91        2.67      8.04 o
  -6  11   2      274.13      257.55     12.91 o
  -5  11   2      113.93       97.38      8.88 o
  -4  11   2       77.11       82.64      7.48 o
  -3  11   2      109.85      101.09      6.76 o
  -2  11   2       47.21       31.07      4.88 o
  -1  11   2      248.95      272.77      9.35 o
   0  11   2       32.14       26.29      5.73 o
   1  11   2        0.27       -0.35      5.52 o
   2  11   2       13.56        8.10      6.24 o
   3  11   2       10.33        9.21      7.82 o
   4  11   2       14.82       11.06      8.31 o
   5  11   2        3.85       21.86      9.03 o
  -7  12   2      317.38      324.66     14.76 o
  -6  12   2      217.07      202.73     13.65 o
  -5  12   2      103.35      118.27     10.13 o
  -4  12   2      233.39      260.16     12.59 o
  -3  12   2        1.03       -4.74      6.22 o
  -2  12   2        2.40        0.16      6.22 o
  -1  12   2       78.19       91.33      8.26 o
   0  12   2       29.36       36.37      7.37 o
   1  12   2       83.96       88.61      9.81 o
   2  12   2        1.58        1.79      7.30 o
   3  12   2        4.19        7.77      8.04 o
   4  12   2        0.00        1.94      8.75 o
  -7  13   2      152.26      185.13     16.75 o
  -6  13   2       44.73       33.51      9.09 o
  -5  13   2        0.85       -1.20      8.19 o
  -4  13   2       18.99       16.23      8.36 o
  -3  13   2        9.65        9.95     10.97 o
  -2  13   2        1.87        8.60      8.34 o
  -1  13   2       15.32        0.48      8.48 o
   0  13   2        4.31       11.53      7.50 o
   1  13   2       11.72       16.20      8.07 o
   2  13   2       11.70       -1.70      8.43 o
   3  13   2        8.67       24.24      9.15 o
  -6  14   2        8.04        1.34      8.78 o
  -5  14   2        7.30        8.07      8.97 o
  -4  14   2       17.05        6.17      9.00 o
  -3  14   2       92.47       98.94     10.92 o
  -2  14   2       68.77       70.46     10.48 o
  -1  14   2       24.03       16.66      9.45 o
   0  14   2       20.71       21.29     10.27 o
   1  14   2        0.70        1.14      9.63 o
   2  14   2        5.67        1.49     10.52 o
  -4  15   2        1.26       -1.09      9.43 o
  -3  15   2       36.07       36.27     10.15 o
  -2  15   2       89.53       83.74     11.67 o
  -1  15   2       29.04       18.42     10.30 o
   0  15   2        7.26       -1.19      9.88 o
   2 -16   3        1.52      -12.74     12.74 o
  -1 -15   3        5.45       17.52      9.12 o
   0 -15   3        8.93       13.51      7.51 o
   1 -15   3        3.64      -11.32     11.32 o
   2 -15   3        0.81       -6.85     11.37 o
   3 -15   3       12.52       21.04     22.61 o
   4 -15   3      107.38      122.46     15.52 o
   5 -15   3       43.94       49.38     13.32 o
  -3 -14   3       66.56       45.13     20.42 o
  -2 -14   3        0.00        2.18      8.85 o
  -1 -14   3        0.03        4.97     10.78 o
   0 -14   3       34.84       30.95     13.21 o
   1 -14   3        9.15       19.91     11.44 o
   2 -14   3        1.91       12.00     10.38 o
   3 -14   3       33.51       30.44     11.18 o
   4 -14   3       37.92       29.05     11.49 o
   5 -14   3        7.30       12.59     11.31 o
   6 -14   3       52.29       83.31     13.68 o
  -4 -13   3        8.33       -8.25     11.31 o
  -3 -13   3       36.10       45.03     16.30 o
  -2 -13   3       15.08        7.93     10.59 o
  -1 -13   3       11.56       12.08      7.46 o
   0 -13   3        0.10       -7.32      7.32 o
   1 -13   3        2.69        1.03      3.44 o
   2 -13   3       48.29       51.42      8.23 o
   3 -13   3      133.18      120.93      9.22 o
   4 -13   3       57.41       64.08      8.41 o
   5 -13   3       56.32       55.84      8.58 o
   6 -13   3        0.79        5.00     11.54 o
   7 -13   3       19.14       18.11     12.02 o
  -5 -12   3       12.82       14.13     10.31 o
  -4 -12   3        2.98       11.39     13.30 o
  -3 -12   3        0.02       -4.54      9.40 o
  -2 -12   3        0.02       -0.66      7.54 o
  -1 -12   3       94.57      110.26     11.17 o
   0 -12   3       31.57       38.50      4.91 o
   1 -12   3        8.42        9.61      3.44 o
   2 -12   3        2.63       -0.24      4.08 o
   3 -12   3      261.06      264.03     11.52 o
   4 -12   3       34.36       28.39      6.96 o
   5 -12   3        0.77        4.48      6.53 o
   6 -12   3       67.82       64.93      8.64 o
   7 -12   3        4.57       25.65     10.99 o
   8 -12   3        0.94      -14.19     14.19 o
  -5 -11   3        1.04       -7.90      7.90 o
  -4 -11   3        0.45        5.78      8.11 o
  -3 -11   3      128.55      124.17      9.84 o
  -2 -11   3       13.00       22.70      6.20 o
  -1 -11   3       38.92       36.94      4.51 o
   0 -11   3      702.24      734.36     12.71 o
   1 -11   3     1051.91     1071.12     14.51 o
   2 -11   3       16.60       27.68      3.68 o
   3 -11   3      107.64      119.82      6.63 o
   4 -11   3       58.34       72.85      6.07 o
   5 -11   3       41.01       50.83      7.05 o
   6 -11   3       80.40       96.58      8.50 o
   7 -11   3       34.29       60.00     12.21 o
   8 -11   3       19.52       15.84     10.69 o
  -6 -10   3        3.34       11.62     10.00 o
  -5 -10   3       78.64       86.31      9.20 o
  -4 -10   3        3.10       -2.88      6.49 o
  -3 -10   3      311.99      307.76     13.11 o
  -2 -10   3        8.49        8.42      3.05 o
  -1 -10   3      154.61      136.06      5.61 o
   0 -10   3        7.45       11.81      2.66 o
   1 -10   3      219.26      201.09      4.31 o
   2 -10   3      257.28      262.49      6.72 o
   3 -10   3       26.00       27.09      3.93 o
   4 -10   3      309.05      313.59      9.03 o
   5 -10   3      248.11      224.20      8.63 o
   6 -10   3      188.88      205.11     19.28 o
   7 -10   3       13.16       28.46      9.66 o
   8 -10   3      109.93      104.10     17.33 o
  -7  -9   3        9.53       22.75     10.78 o
  -6  -9   3        0.51       -2.03      7.76 o
  -5  -9   3        6.99       13.25      7.13 o
  -4  -9   3       87.07       85.57      5.77 o
  -3  -9   3      157.42      155.25      5.94 o
  -2  -9   3       32.18       23.02      2.99 o
  -1  -9   3        0.53        0.58      2.71 o
   0  -9   3      305.65      317.80      5.22 o
   1  -9   3      135.92      134.22      4.33 o
   2  -9   3        4.31        6.47      3.02 o
   3  -9   3       39.05       33.17      3.54 o
   4  -9   3      133.22      131.51      7.57 o
   5  -9   3      825.37      842.72     15.12 o
   6  -9   3      142.95      119.06      7.97 o
   7  -9   3       24.80       28.56      7.00 o
   8  -9   3        4.16       -7.47     12.94 o
   9  -9   3       30.65       33.80     16.25 o
  -7  -8   3        5.42       -7.28      9.40 o
  -6  -8   3        0.55        0.87      5.68 o
  -5  -8   3        0.78        0.15      6.31 o
  -4  -8   3      190.73      203.04      7.39 o
  -3  -8   3        6.90       12.13      3.34 o
  -2  -8   3      164.16      161.37      4.34 o
  -1  -8   3      225.87      247.90      6.49 o
   0  -8   3       40.91       36.26      2.35 o
   1  -8   3      404.76      370.07      5.64 o
   2  -8   3       12.93       13.04      2.67 o
   3  -8   3      474.47      461.40      9.84 o
   4  -8   3      125.09      127.36      6.08 o
   5  -8   3     2022.36     1967.03     35.69 o
   6  -8   3      311.83      333.65     11.82 o
   7  -8   3       90.34       93.44      5.78 o
   8  -8   3      259.61      251.93     11.76 o
   9  -8   3       12.61        9.82      7.73 o
  -8  -7   3        3.89       -0.29     10.68 o
  -7  -7   3       29.40       39.89      8.44 o
  -6  -7   3       79.71       83.88      7.24 o
  -5  -7   3        9.73        6.66      5.23 o
  -4  -7   3       44.15       44.44      3.68 o
  -3  -7   3      192.72      215.54      5.17 o
  -2  -7   3       19.01       26.42      2.99 o
  -1  -7   3      728.57      733.59      9.25 o
   0  -7   3     1324.76     1347.98     15.77 o
   1  -7   3       24.64       35.96      2.07 o
   2  -7   3      101.19      100.15      5.09 o
   3  -7   3       80.09       81.64      4.99 o
   4  -7   3      377.93      366.17      7.74 o
   5  -7   3      279.57      248.71      6.35 o
   6  -7   3      202.58      207.65      5.51 o
   7  -7   3      208.76      217.90      7.93 o
   8  -7   3      185.51      191.76     17.22 o
   9  -7   3        7.57       19.41      8.91 o
  -8  -6   3        4.41       -3.21      8.26 o
  -7  -6   3       86.03       97.86      9.51 o
  -6  -6   3        7.14        9.52      5.77 o
  -5  -6   3      138.30      137.38      7.06 o
  -4  -6   3      202.85      197.98      7.14 o
  -3  -6   3       67.57       75.15      3.38 o
  -2  -6   3      165.60      162.62      3.93 o
  -1  -6   3       63.76       73.86      2.47 o
   0  -6   3     2084.56     2158.31     21.50 o
   1  -6   3      205.49      210.81      4.00 o
   2  -6   3     3738.53     3857.58     59.71 o
   3  -6   3       50.98       66.86      4.51 o
   4  -6   3      442.94      467.41      9.32 o
   5  -6   3      572.30      554.32      8.29 o
   6  -6   3     3185.41     3126.22     37.56 o
   7  -6   3        5.58       -2.67      4.08 o
   8  -6   3      143.11      153.16     10.80 o
   9  -6   3        7.81        5.86      9.10 o
  -8  -5   3        1.69       10.69      8.11 o
  -7  -5   3       36.72       26.74      7.52 o
  -6  -5   3       41.74       36.07      6.02 o
  -5  -5   3      210.67      200.27      8.45 o
  -4  -5   3      525.41      523.73      9.50 o
  -3  -5   3     1067.43     1090.40     15.53 o
  -2  -5   3      572.35      615.81     11.49 o
  -1  -5   3       24.08       24.93      2.07 o
   0  -5   3     2220.65     2323.77     24.18 o
   1  -5   3      910.30      837.96     12.45 o
   2  -5   3     3328.43     3507.38     54.13 o
   3  -5   3     3815.30     3986.18     46.09 o
   4  -5   3     3899.60     3759.38     40.90 o
   5  -5   3       44.55       55.02      3.19 o
   6  -5   3      683.29      690.77     11.59 o
   7  -5   3      180.10      189.06      8.66 o
   8  -5   3       15.70        9.26     10.91 o
   9  -5   3       29.88       26.41     12.59 o
  -9  -4   3       23.39       21.10      9.52 o
  -8  -4   3        7.34        0.62      7.64 o
  -7  -4   3        2.19        1.16      7.76 o
  -6  -4   3       39.96       27.18      5.44 o
  -5  -4   3       11.11       12.71      3.88 o
  -4  -4   3       78.87       83.64      4.46 o
  -3  -4   3       40.17       41.72      2.80 o
  -2  -4   3      150.22      167.42      4.11 o
  -1  -4   3     3534.36     3759.19     40.82 o
   0  -4   3     2855.74     2787.36     26.98 o
   1  -4   3      443.02      446.46     10.79 o
   2  -4   3     3686.40     3827.81     52.32 o
   3  -4   3     2568.15     2537.78     29.67 o
   4  -4   3     1417.33     1340.51     16.45 o
   5  -4   3      156.36      188.43      4.70 o
   6  -4   3      402.16      394.12      7.66 o
   7  -4   3     1933.88     2005.64     30.69 o
   8  -4   3       37.19       23.70     15.03 o
   9  -4   3       19.40       12.11      9.66 o
  -9  -3   3        2.89       -7.38      8.25 o
  -8  -3   3       27.07       26.65      8.12 o
  -7  -3   3      162.58      161.36      8.22 o
  -6  -3   3      286.52      269.38      8.96 o
  -5  -3   3        0.02       -2.62      3.48 o
  -4  -3   3       95.12      106.78      5.17 o
  -3  -3   3      510.07      467.40      8.86 o
  -2  -3   3       23.93       23.00      2.60 o
  -1  -3   3     2419.20     2540.31     26.27 o
   0  -3   3     3078.15     3054.67     33.14 o
   2  -3   3      107.40       95.31      3.75 o
   3  -3   3       16.46       22.93      1.67 o
   4  -3   3       19.34       17.56      1.73 o
   5  -3   3       92.59       92.09      6.04 o
   6  -3   3      212.80      207.29      7.09 o
   7  -3   3       97.82      104.85      6.01 o
   8  -3   3      144.35      149.36     10.06 o
   9  -3   3       10.77       -3.13      9.76 o
  -9  -2   3        0.87       -3.16      8.14 o
  -8  -2   3       51.08       45.92      8.02 o
  -7  -2   3      169.39      157.67      7.88 o
  -6  -2   3      397.48      403.79     12.07 o
  -5  -2   3      306.29      327.31      8.72 o
  -4  -2   3      746.44      692.33     10.73 o
  -3  -2   3      705.14      683.54      8.76 o
  -2  -2   3     1548.85     1568.05     15.27 o
  -1  -2   3      133.42      149.54      4.21 o
   0  -2   3     4136.33     4263.58     46.17 o
   1  -2   3     2720.11     2819.05     92.24 o
   2  -2   3     4554.22     4588.68     41.93 o
   3  -2   3      628.93      630.75      7.82 o
   4  -2   3       86.56      101.06      2.91 o
   5  -2   3      887.32      793.69     10.80 o
   6  -2   3      692.41      693.60     11.20 o
   7  -2   3        3.61        0.97      4.61 o
   8  -2   3      639.26      655.27     19.24 o
   9  -2   3       17.47       20.26     10.37 o
  -9  -1   3        6.57        3.77      8.13 o
  -8  -1   3       91.60       96.82      8.68 o
  -7  -1   3      176.31      178.65      7.81 o
  -6  -1   3       35.87       38.19      3.85 o
  -5  -1   3     1461.62     1494.85     21.96 o
  -4  -1   3      953.97      924.69     13.13 o
  -3  -1   3       22.34       26.09      1.96 o
  -2  -1   3       55.54       53.47      1.74 o
  -1  -1   3      988.05      872.10      8.26 o
   0  -1   3      280.57      300.32      3.42 o
   1  -1   3     7383.14     7502.31     71.75 o
   2  -1   3     3905.24     3802.87     36.35 o
   3  -1   3      705.64      660.20      8.37 o
   4  -1   3        9.20        6.74      1.59 o
   5  -1   3      736.64      727.93     10.33 o
   6  -1   3      618.56      661.26     11.97 o
   7  -1   3        1.96        2.37      5.36 o
   8  -1   3      115.19      132.03     10.21 o
   9  -1   3       15.69       15.88     16.90 o
  -9   0   3       41.74       25.19      8.60 o
  -8   0   3      253.09      256.82     11.30 o
  -7   0   3        1.15       -0.76      2.55 o
  -6   0   3       11.33        6.65      3.57 o
  -5   0   3      690.63      713.22     12.23 o
  -4   0   3      812.61      791.78     12.42 o
  -3   0   3      543.08      515.52      7.16 o
  -2   0   3      159.35      173.61      2.88 o
  -1   0   3     2847.07     2911.41     26.94 o
   0   0   3     7377.55     7735.18     67.14 o
   1   0   3     3381.18     3671.01     37.17 o
   2   0   3     1995.91     2007.39     18.93 o
   3   0   3      137.80      126.87      3.08 o
   4   0   3      479.19      483.81      7.00 o
   5   0   3      804.96      895.63     12.05 o
   6   0   3      309.71      325.13      8.83 o
   7   0   3       59.01       50.96      6.73 o
   8   0   3       38.68       30.76      8.48 o
   9   0   3        0.20        4.46      9.28 o
 -10   1   3        1.38       13.72     10.35 o
  -9   1   3       11.60        8.43      9.19 o
  -8   1   3        6.43        9.46      6.90 o
  -7   1   3      200.02      203.17      7.28 o
  -6   1   3      523.77      560.59     11.26 o
  -5   1   3      986.92      985.62     16.93 o
  -4   1   3     1093.09     1197.61     19.29 o
  -3   1   3     4766.86     5132.29     47.42 o
  -2   1   3      977.17      937.57      9.62 o
  -1   1   3     4667.35     4865.30     42.61 o
   0   1   3     4926.55     4901.08     43.00 o
   1   1   3    13470.82    13393.97    120.80 o
   2   1   3       14.37       15.85      1.33 o
   3   1   3       23.29       29.35      2.15 o
   4   1   3      255.79      249.34      5.37 o
   5   1   3       47.54       46.01      3.87 o
   6   1   3        6.91        3.29      3.51 o
   7   1   3       46.95       41.23      6.78 o
   8   1   3        0.98       -7.30      7.82 o
   9   1   3        6.35       18.55      9.72 o
 -10   2   3        0.02      -12.45     17.60 o
  -9   2   3       16.41       18.43     15.74 o
  -8   2   3      115.43      128.91      9.68 o
  -7   2   3        0.17        1.95      4.68 o
  -6   2   3      285.39      297.04      8.67 o
  -5   2   3       24.95       19.03      3.19 o
  -4   2   3      117.27      144.87      4.96 o
  -3   2   3     4182.51     4179.92     45.75 o
  -2   2   3      378.53      349.68      4.52 o
  -1   2   3      976.55     1067.38     10.24 o
   0   2   3       98.18      103.01      2.30 o
   1   2   3     7709.53     7895.28     71.85 o
   2   2   3     1623.03     1604.72     20.13 o
   3   2   3       95.29       64.78      3.14 o
   4   2   3      738.36      785.52     11.83 o
   5   2   3      149.55      146.98      5.55 o
   6   2   3       46.08       59.14      5.26 o
   7   2   3        5.97        9.35      6.65 o
   8   2   3      172.86      169.26     23.44 o
   9   2   3        9.99       19.63     10.32 o
 -10   3   3       51.49       68.82     18.84 o
  -9   3   3        3.08       15.50     11.17 o
  -8   3   3      206.08      193.99     11.05 o
  -7   3   3       26.15       29.13      5.35 o
  -6   3   3      252.29      249.01     10.90 o
  -5   3   3     1186.80     1097.02     15.39 o
  -4   3   3      117.99      155.22      4.12 o
  -3   3   3     8103.93     8383.82     89.85 o
  -2   3   3      471.18      479.56      6.13 o
  -1   3   3       75.69       89.69      2.06 o
   0   3   3     2887.61     2691.36     25.49 o
   1   3   3      440.93      429.51      6.30 o
   2   3   3      445.92      418.32      7.81 o
   3   3   3      899.47      857.74     13.48 o
   4   3   3      277.58      300.52      7.24 o
   5   3   3        2.61        6.34      3.35 o
   6   3   3        0.87        1.04      4.27 o
   7   3   3      123.58      136.56      9.11 o
   8   3   3       22.94       19.93      9.23 o
   9   3   3        3.60        1.56     11.24 o
 -10   4   3       35.96       58.07     13.93 o
  -9   4   3        1.60        6.87      8.84 o
  -8   4   3      547.16      501.02     18.91 o
  -7   4   3      350.59      339.39     17.53 o
  -6   4   3     1398.79     1372.04     19.34 o
  -5   4   3        1.69       -2.22      2.61 o
  -4   4   3     3854.52     3849.10     42.71 o
  -3   4   3     1463.46     1486.59     16.74 o
  -2   4   3      153.77      179.40      3.78 o
  -1   4   3      832.48      763.16      9.29 o
   0   4   3     1791.18     1745.20     18.09 o
   1   4   3      485.31      510.76      9.39 o
   2   4   3     2226.05     2274.67     30.34 o
   3   4   3     2778.54     2712.82     39.62 o
   4   4   3        5.32        1.35      2.90 o
   5   4   3       21.86       14.07      3.76 o
   6   4   3        8.40        8.58      5.39 o
   7   4   3       20.42       24.69      7.35 o
   8   4   3        0.18        5.36     11.10 o
 -10   5   3       12.87        9.26     11.90 o
  -9   5   3      239.07      224.50     13.48 o
  -8   5   3       23.73       23.22      6.95 o
  -7   5   3      689.98      641.63     17.54 o
  -6   5   3      610.54      618.04     10.81 o
  -5   5   3      465.25      476.51      9.41 o
  -4   5   3     4343.30     4434.24     46.24 o
  -3   5   3     1560.53     1663.02     18.64 o
  -2   5   3     1638.62     1749.03     19.35 o
  -1   5   3     2804.14     2903.53     30.68 o
   0   5   3      368.44      385.32      6.31 o
   1   5   3     1298.33     1317.48     17.45 o
   2   5   3        4.56        6.99      3.65 o
   3   5   3      960.42      872.70     15.87 o
   4   5   3      172.68      166.47      5.73 o
   5   5   3      103.88       79.22      4.63 o
   6   5   3       58.90       47.51      6.61 o
   7   5   3       17.21       14.79      6.72 o
   8   5   3        6.85        8.22      8.83 o
  -9   6   3        3.28       -8.03     10.34 o
  -8   6   3      324.29      301.73     13.34 o
  -7   6   3      140.64      168.81      8.65 o
  -6   6   3       18.95       20.74      4.20 o
  -5   6   3      905.13      843.51     13.08 o
  -4   6   3     3907.18     3883.26     40.98 o
  -3   6   3      600.53      642.50     11.97 o
  -2   6   3      184.82      205.65      5.02 o
  -1   6   3      218.86      201.87      4.37 o
   0   6   3      131.98      112.41      3.34 o
   1   6   3        9.86        4.78      1.86 o
   2   6   3      111.64      117.36      7.05 o
   3   6   3      185.06      176.73      6.38 o
   4   6   3       27.78       37.34      4.74 o
   5   6   3       81.24       79.47      5.62 o
   6   6   3        3.43        3.76      6.05 o
   7   6   3       14.16       11.14      7.30 o
   8   6   3        0.27       -4.01      8.71 o
  -9   7   3       22.22       29.02      9.00 o
  -8   7   3      332.74      316.66     10.76 o
  -7   7   3      238.74      258.42     12.11 o
  -6   7   3       12.40       15.37      4.75 o
  -5   7   3     2825.51     2718.73     34.14 o
  -4   7   3      677.61      677.67     10.45 o
  -3   7   3       21.45       24.30      2.63 o
  -2   7   3      114.23      133.92      3.83 o
  -1   7   3      850.20      828.78     14.07 o
   0   7   3       10.89        8.14      2.87 o
   1   7   3       39.97       44.32      3.78 o
   2   7   3       73.41       84.96      5.47 o
   3   7   3       55.12       30.65      4.49 o
   4   7   3       56.15       64.44      5.55 o
   5   7   3      200.20      195.70      9.37 o
   6   7   3       64.43       67.70      8.77 o
   7   7   3       21.32        8.65      8.63 o
  -9   8   3       35.51       16.35      9.20 o
  -8   8   3      405.16      380.65     15.80 o
  -7   8   3      164.31      169.46     11.54 o
  -6   8   3      669.08      629.96     15.54 o
  -5   8   3      674.64      667.96     11.68 o
  -4   8   3       58.86       55.26      3.76 o
  -3   8   3       25.20       28.67      3.10 o
  -2   8   3     1021.00     1041.03     13.12 o
  -1   8   3       22.41       23.82      3.04 o
   0   8   3       22.76       25.39      3.42 o
   1   8   3       21.30       14.70      3.77 o
   2   8   3       47.09       35.28      4.31 o
   3   8   3      191.89      205.07      9.77 o
   4   8   3       80.66       79.32      6.97 o
   5   8   3        2.66        9.12      6.17 o
   6   8   3       42.25       60.40      9.84 o
   7   8   3        0.17        2.07      8.90 o
  -9   9   3      219.58      235.84     13.42 o
  -8   9   3      258.39      250.83     13.40 o
  -7   9   3       41.80       38.28      8.82 o
  -6   9   3      297.41      316.86     13.22 o
  -5   9   3      633.47      626.55     21.04 o
  -4   9   3      344.13      361.48      7.83 o
  -3   9   3      133.16      135.64      4.68 o
  -2   9   3       64.11       66.20      3.58 o
  -1   9   3       69.69       58.51      4.14 o
   0   9   3      158.20      183.37      9.09 o
   1   9   3      154.02      162.46      6.07 o
   2   9   3        8.66        2.88      3.45 o
   3   9   3      144.42      160.29      8.16 o
   4   9   3       34.80       23.18      7.02 o
   5   9   3        6.36        4.95      6.47 o
   6   9   3       24.06       21.46     12.16 o
  -8  10   3      250.32      252.62     14.60 o
  -7  10   3       85.86       73.15     12.59 o
  -6  10   3      336.02      309.61     12.06 o
  -5  10   3      176.51      174.38     10.29 o
  -4  10   3        3.44        6.85      4.18 o
  -3  10   3      300.60      311.19      7.69 o
  -2  10   3       89.36       95.56      4.16 o
  -1  10   3       30.79       15.14      5.07 o
   0  10   3      167.76      184.87     11.36 o
   1  10   3        1.97       -5.35      5.35 o
   2  10   3       10.25        8.96      5.79 o
   3  10   3        2.82        2.20      6.29 o
   4  10   3        0.86        4.47      6.42 o
   5  10   3        1.33        2.98      7.25 o
   6  10   3        5.28        1.23     11.16 o
  -8  11   3        3.38       10.91      9.56 o
  -7  11   3      136.79      131.59     11.09 o
  -6  11   3      282.42      307.46     14.31 o
  -5  11   3      114.81      117.33      8.72 o
  -4  11   3      203.15      224.27     15.00 o
  -3  11   3       99.44      109.02      8.23 o
  -2  11   3        2.24       -5.13      5.13 o
  -1  11   3        2.87       -0.13      5.35 o
   0  11   3      217.04      214.63      9.00 o
   1  11   3       11.94       22.16      6.23 o
   2  11   3        0.06       -0.79      6.42 o
   3  11   3       35.84       39.06      7.29 o
   4  11   3       23.76       29.42      8.77 o
   5  11   3        2.12        7.82      9.18 o
  -7  12   3       38.71       33.34      9.74 o
  -6  12   3        8.67       -2.11     10.05 o
  -5  12   3       15.37       25.60      8.89 o
  -4  12   3       13.49       20.02      8.53 o
  -3  12   3        3.90       -0.21      6.64 o
  -2  12   3       99.55       70.56      8.29 o
  -1  12   3       13.75       -2.84      8.26 o
   0  12   3       26.10       23.76      7.54 o
   1  12   3       19.18       10.26      7.61 o
   2  12   3        0.63       -6.18      7.73 o
   3  12   3        4.69        5.09      8.15 o
   4  12   3        8.47       10.47      9.10 o
  -6  13   3       29.92       30.20      9.81 o
  -5  13   3       10.07       14.64      9.17 o
  -4  13   3        2.38       -1.99     10.42 o
  -3  13   3       10.28        1.03      8.61 o
  -2  13   3        0.60       -1.44      8.24 o
  -1  13   3       52.36       55.90      8.60 o
   0  13   3       72.67       55.84      9.03 o
   1  13   3       68.07       63.02      9.38 o
   2  13   3       16.87       15.74     10.76 o
   3  13   3        0.00        6.16      9.42 o
  -5  14   3       13.26        5.05      9.14 o
  -4  14   3       51.00       60.06     10.71 o
  -3  14   3        0.68       -5.67      9.47 o
  -2  14   3       37.28       17.53      9.73 o
  -1  14   3      104.70       98.60     11.66 o
   0  14   3       36.86       35.60     10.48 o
   1  14   3        4.06        7.61     10.09 o
   2  14   3       16.74       11.14     13.75 o
  -4  15   3        2.17       -7.22     11.07 o
  -3  15   3       77.84       78.98     11.70 o
  -2  15   3       20.59       -4.72     10.07 o
  -1  15   3        8.28       11.25     15.15 o
   0  15   3       22.06       14.65     16.65 o
   2 -16   4        3.22        0.97     15.82 o
  -1 -15   4        3.69       -2.98      7.94 o
   0 -15   4        2.98       11.51     12.68 o
   1 -15   4       13.73       21.86     12.92 o
   2 -15   4       40.81       29.98     12.85 o
   3 -15   4       37.12       46.07     12.81 o
   4 -15   4       34.44       55.41     13.20 o
   5 -15   4       85.96      109.37     35.10 o
  -3 -14   4        3.14       -0.24     21.20 o
  -2 -14   4       27.28       29.56     10.01 o
  -1 -14   4        1.87        0.54      7.43 o
   0 -14   4        0.08       -4.36      5.38 o
   1 -14   4       45.14       25.48     11.32 o
   2 -14   4        0.31       -9.63      9.63 o
   3 -14   4        6.80       -0.65      7.38 o
   4 -14   4       28.81       26.50     10.62 o
   5 -14   4       26.53       33.08     13.92 o
   6 -14   4       20.34       44.49     18.09 o
  -4 -13   4        1.58        1.13     10.82 o
  -3 -13   4       18.40       16.76     13.92 o
  -2 -13   4        0.12        1.79      9.02 o
  -1 -13   4       30.63       25.43      7.35 o
   0 -13   4       96.56      108.19      5.72 o
   1 -13   4        6.72        9.31      6.94 o
   2 -13   4        9.99       22.27      7.11 o
   3 -13   4       21.93       18.81      7.02 o
   4 -13   4        1.36       -2.42      7.03 o
   5 -13   4      180.31      205.12     11.10 o
   6 -13   4        0.41       14.10     14.16 o
   7 -13   4        0.90        8.24     11.03 o
  -5 -12   4        0.61       -7.27      9.69 o
  -4 -12   4       15.09        8.49      8.84 o
  -3 -12   4       82.72       88.52     17.22 o
  -2 -12   4        3.32        7.90      8.67 o
  -1 -12   4        8.94        5.62      9.01 o
   0 -12   4      254.91      254.34      9.00 o
   1 -12   4      125.43      124.20      7.38 o
   2 -12   4        5.63        4.39      4.50 o
   3 -12   4      264.67      244.70      9.11 o
   4 -12   4      132.91       97.22      7.96 o
   5 -12   4       13.96        8.89      6.71 o
   6 -12   4        6.50        6.03      6.99 o
   7 -12   4       50.06       55.71     11.33 o
  -5 -11   4        4.69        6.21      9.31 o
  -4 -11   4        1.60        9.35      7.28 o
  -3 -11   4        7.40        4.95      7.17 o
  -2 -11   4        2.95       -0.68      6.22 o
  -1 -11   4       42.26       46.13      4.43 o
   0 -11   4      116.34      108.28      5.02 o
   1 -11   4       34.96       34.02      3.49 o
   2 -11   4       32.86       30.72      4.08 o
   3 -11   4       11.90       10.86      4.46 o
   4 -11   4      316.60      335.51     10.25 o
   5 -11   4       11.17       17.69      6.27 o
   6 -11   4      136.99      162.20      9.58 o
   7 -11   4      130.37      145.48     16.79 o
   8 -11   4       10.91        0.65     13.81 o
  -6 -10   4        1.22        1.88      9.36 o
  -5 -10   4        4.06        6.27      7.30 o
  -4 -10   4       14.18       20.69      6.95 o
  -3 -10   4      132.68      128.90      9.38 o
  -2 -10   4       13.66       21.25      5.78 o
  -1 -10   4      169.07      164.34      4.82 o
   0 -10   4      305.17      311.00      5.75 o
   1 -10   4       38.07       29.51      5.67 o
   2 -10   4       23.38       24.53      3.25 o
   3 -10   4      353.96      352.91      8.42 o
   4 -10   4      126.74      115.28      6.79 o
   5 -10   4        7.81        4.89      4.94 o
   6 -10   4      417.71      433.10     14.04 o
   7 -10   4      158.14      188.55     13.08 o
   8 -10   4        1.76        6.82     13.59 o
  -7  -9   4        0.62        0.97      9.77 o
  -6  -9   4        8.16       10.33      7.77 o
  -5  -9   4        0.00        1.55      6.77 o
  -4  -9   4       17.11       12.55      4.56 o
  -3  -9   4      478.76      471.36     10.01 o
  -2  -9   4        2.14        0.84      2.14 o
  -1  -9   4      174.48      181.17      4.90 o
   0  -9   4       23.96       22.60      2.25 o
   1  -9   4      757.88      829.93     18.61 o
   2  -9   4       18.45       20.44      3.09 o
   3  -9   4      462.81      482.82      9.47 o
   4  -9   4        0.74        2.50      3.18 o
   5  -9   4      159.32      147.92      6.33 o
   6  -9   4       57.29       59.63      6.52 o
   7  -9   4       50.01       49.10      8.37 o
   8  -9   4      104.83       94.35     16.41 o
   9  -9   4      104.78       94.19     18.36 o
  -7  -8   4        2.09       -9.30      9.79 o
  -6  -8   4        5.08        9.50      7.14 o
  -5  -8   4       90.67       76.10      7.64 o
  -4  -8   4      224.22      247.70      7.12 o
  -3  -8   4       55.63       58.71      3.77 o
  -2  -8   4       21.79       17.55      2.64 o
  -1  -8   4      463.66      481.56      6.67 o
   0  -8   4       40.74       45.86      2.75 o
   1  -8   4        1.37       -1.68      2.19 o
   2  -8   4      751.12      759.11     13.04 o
   3  -8   4      301.45      325.82     11.59 o
   4  -8   4      263.59      267.13      6.67 o
   5  -8   4     1871.80     1928.27     28.80 o
   6  -8   4      216.41      232.68     11.12 o
   7  -8   4       95.96       81.64     13.92 o
   8  -8   4      147.68      149.11     17.98 o
   9  -8   4      103.84      102.53     18.25 o
  -8  -7   4        7.43       10.44     10.43 o
  -7  -7   4       32.53       24.15      8.23 o
  -6  -7   4        8.19        1.81      5.80 o
  -5  -7   4       97.15       80.98      6.81 o
  -4  -7   4        1.16       -3.89      3.89 o
  -3  -7   4       17.08       26.78      2.85 o
  -2  -7   4       88.92       82.16      3.96 o
  -1  -7   4      643.50      616.61      7.95 o
   0  -7   4       60.23       67.20      2.24 o
   1  -7   4      219.90      270.12      7.76 o
   2  -7   4     4035.96     4187.30     64.87 o
   3  -7   4      376.47      379.38      8.26 o
   4  -7   4      420.65      463.42      8.73 o
   5  -7   4      531.77      512.46     11.03 o
   6  -7   4      169.74      174.40      7.64 o
   7  -7   4       56.56       47.00      8.38 o
   8  -7   4      189.44      184.63     10.40 o
   9  -7   4       19.73       25.74      8.02 o
  -8  -6   4        0.28       -0.41      8.67 o
  -7  -6   4       33.15       38.42      8.78 o
  -6  -6   4      697.20      711.96     15.86 o
  -5  -6   4      693.98      660.72     17.97 o
  -4  -6   4      135.90      130.85      5.28 o
  -3  -6   4      449.03      456.14      7.38 o
  -2  -6   4       22.36       23.99      2.37 o
  -1  -6   4       81.22       79.62      3.74 o
   0  -6   4     1258.10     1361.81     17.94 o
   1  -6   4      507.86      497.94      8.53 o
   2  -6   4        6.81       10.16      2.07 o
   3  -6   4      781.59      773.63     13.64 o
   4  -6   4      789.09      838.79     16.75 o
   5  -6   4      300.89      262.84      6.43 o
   6  -6   4      709.35      693.38     10.88 o
   7  -6   4       71.70       80.05      6.12 o
   8  -6   4      128.43      141.40     10.18 o
   9  -6   4       91.17      108.08     12.65 o
  -8  -5   4        0.10       -3.50      8.10 o
  -7  -5   4       24.91       27.49      7.62 o
  -6  -5   4        0.54       -5.64      5.64 o
  -5  -5   4     1220.84     1226.97     19.65 o
  -4  -5   4      177.41      173.69      5.50 o
  -3  -5   4       21.62       17.72      2.60 o
  -2  -5   4       34.38       26.61      2.67 o
  -1  -5   4        5.24        6.51      1.31 o
   0  -5   4      129.68      167.94      3.51 o
   1  -5   4     5664.91     5921.57    112.05 o
   2  -5   4     1744.27     2166.78     47.64 o
   3  -5   4       28.46       36.46      2.68 o
   4  -5   4       74.61       56.91      2.47 o
   5  -5   4      703.95      665.93     15.80 o
   6  -5   4        2.03       -2.67      2.67 o
   7  -5   4       50.25       41.19      4.51 o
   8  -5   4      107.54      110.92     10.05 o
   9  -5   4        4.91       -9.03     10.40 o
  -9  -4   4        2.75      -11.09     11.44 o
  -8  -4   4       20.45       12.77     12.32 o
  -7  -4   4        3.40        5.19      6.15 o
  -6  -4   4      164.65      181.84      8.01 o
  -5  -4   4      344.15      325.86      9.56 o
  -4  -4   4       10.17        9.39      3.09 o
  -3  -4   4      660.14      629.36      8.60 o
  -2  -4   4       67.34       54.23      2.35 o
  -1  -4   4        4.50        4.02      1.42 o
   0  -4   4     1866.79     1789.89     21.07 o
   2  -4   4     5122.97     5279.85    114.93 o
   3  -4   4      347.60      296.52      5.46 o
   4  -4   4       34.58       24.11      1.69 o
   5  -4   4      463.04      462.56      7.41 o
   6  -4   4      490.62      489.07     12.41 o
   7  -4   4     2907.02     2895.66     42.28 o
   8  -4   4       54.47       53.02      9.04 o
   9  -4   4      162.98      175.09     13.25 o
  -9  -3   4        0.76        5.10      9.23 o
  -8  -3   4        0.24       -5.50     10.89 o
  -7  -3   4      266.72      255.31     11.46 o
  -6  -3   4      414.67      391.23     12.20 o
  -5  -3   4      216.97      197.22      9.11 o
  -4  -3   4       48.94       47.67      3.45 o
  -3  -3   4      380.87      378.40      6.39 o
  -2  -3   4      386.19      336.22      5.05 o
  -1  -3   4     1576.37     1645.91     18.51 o
   0  -3   4      247.76      256.22      3.89 o
   2  -3   4     2714.72     2881.43     43.86 o
   3  -3   4      273.97      226.60      3.75 o
   4  -3   4      284.35      260.79      4.76 o
   5  -3   4       95.50      108.03      3.83 o
   6  -3   4      234.19      233.41      6.75 o
   7  -3   4       86.46       90.13      6.69 o
   8  -3   4      124.28      103.77     15.90 o
   9  -3   4       25.86       36.05     19.61 o
  -9  -2   4       26.85       32.31      9.08 o
  -8  -2   4       20.74       13.46      7.76 o
  -7  -2   4      112.20      106.79      7.24 o
  -6  -2   4      158.29      160.04      8.81 o
  -5  -2   4      429.83      453.29      9.53 o
  -4  -2   4       36.17       33.58      3.40 o
  -3  -2   4      487.83      501.11     10.07 o
  -2  -2   4       23.90       35.42      1.83 o
  -1  -2   4     1289.91     1330.85     13.54 o
   0  -2   4     1392.44     1412.82     14.05 o
   1  -2   4     1601.90     1585.04     24.50 o
   2  -2   4     4087.32     4144.59     41.90 o
   3  -2   4       27.91       40.44      1.78 o
   4  -2   4     2199.08     2192.28     23.29 o
   5  -2   4      427.17      415.04      7.54 o
   6  -2   4      709.43      719.57     10.77 o
   7  -2   4       97.65      113.28      8.40 o
   8  -2   4       22.63       33.41      8.14 o
   9  -2   4      103.05      100.73     12.03 o
  -9  -1   4        0.09       -2.66      8.31 o
  -8  -1   4       11.66        9.74      7.18 o
  -7  -1   4       55.75       58.54      6.10 o
  -6  -1   4       85.55       76.18      5.27 o
  -5  -1   4       35.51       53.48      4.68 o
  -4  -1   4     2734.20     2830.97     37.38 o
  -3  -1   4       25.24       24.53      2.07 o
  -2  -1   4       15.02       15.72      1.32 o
  -1  -1   4     2485.30     2624.37     23.39 o
   0  -1   4     1464.90     1397.92     13.82 o
   1  -1   4      267.70      289.51      4.06 o
   2  -1   4     1375.30     1320.56     13.94 o
   3  -1   4     3175.36     3008.96     32.91 o
   4  -1   4      757.39      792.91      9.74 o
   5  -1   4      656.15      665.93     11.02 o
   6  -1   4      317.09      316.51      7.00 o
   7  -1   4      103.82      116.66      7.55 o
   8  -1   4      101.92      108.99      9.79 o
   9  -1   4        0.48       15.33     26.30 o
  -9   0   4        4.63       17.25      7.86 o
  -8   0   4        7.85        3.40      6.77 o
  -7   0   4       31.95       28.67      5.44 o
  -6   0   4        0.93        4.57      3.87 o
  -5   0   4       42.54       53.46      4.47 o
  -4   0   4       28.25       17.43      2.69 o
  -3   0   4     1095.24     1191.08     13.70 o
  -2   0   4     1188.88     1208.79     11.66 o
  -1   0   4     8375.53     8289.00     72.05 o
   0   0   4     6285.12     6542.92     56.99 o
   1   0   4      284.28      274.72      5.39 o
   2   0   4      830.48      771.12      8.96 o
   3   0   4     2037.82     2159.13     24.36 o
   4   0   4        0.74        2.61      2.29 o
   5   0   4      182.52      175.91      6.15 o
   6   0   4        2.13       -0.22      3.74 o
   7   0   4       99.27       96.48      7.26 o
   8   0   4       58.51       64.10      9.25 o
   9   0   4       45.84       51.11     21.88 o
 -10   1   4        0.89        1.66     10.60 o
  -9   1   4       14.06       -1.52      7.68 o
  -8   1   4        2.90        3.67      8.95 o
  -7   1   4        1.47       -1.12      4.01 o
  -6   1   4       62.68       70.12      4.77 o
  -5   1   4      399.10      419.37     10.10 o
  -4   1   4      861.25      870.07     14.82 o
  -3   1   4     2703.12     2770.08     29.20 o
  -2   1   4     3704.24     3615.45     33.74 o
  -1   1   4      942.30      897.96      8.82 o
   0   1   4      969.15      916.15      8.96 o
   1   1   4     3979.37     3958.35     38.36 o
   2   1   4     2761.92     2841.38     31.55 o
   3   1   4       29.05       34.88      2.33 o
   4   1   4      364.85      373.63      6.68 o
   5   1   4      156.68      166.59      6.86 o
   6   1   4       39.74       38.04      4.13 o
   7   1   4       11.34       10.47      6.16 o
   8   1   4      179.46      190.56     11.75 o
   9   1   4      130.11      131.86     12.30 o
 -10   2   4       23.92        3.27     10.77 o
  -9   2   4        7.87        6.42      9.53 o
  -8   2   4      418.68      389.75     12.19 o
  -7   2   4       17.40        8.26      5.30 o
  -6   2   4       27.86       22.19      3.86 o
  -5   2   4     2206.84     2201.69     33.09 o
  -4   2   4     5228.77     5517.74     64.44 o
  -3   2   4        9.93        9.38      1.83 o
  -2   2   4      770.93      818.80      8.50 o
  -1   2   4     2649.03     2774.79     25.05 o
   0   2   4     2044.33     2085.00     19.17 o
   1   2   4       56.07       62.06      3.78 o
   2   2   4      894.53      927.64     14.91 o
   3   2   4     1136.16     1277.60     14.98 o
   4   2   4     2310.07     2246.32     33.84 o
   5   2   4       66.42       81.75      3.78 o
   6   2   4      222.41      205.52      8.04 o
   7   2   4      178.45      185.28      9.63 o
   8   2   4        0.36       -6.22      8.32 o
   9   2   4       11.73       32.65     10.44 o
 -10   3   4        7.46       15.34     10.27 o
  -9   3   4      102.38       98.52     12.61 o
  -8   3   4       27.92       27.52      6.40 o
  -7   3   4       21.40       13.47      8.40 o
  -6   3   4      405.77      413.28     11.97 o
  -5   3   4      484.37      467.48      9.35 o
  -4   3   4     1226.37     1295.74     17.43 o
  -3   3   4     2878.60     2977.69     38.53 o
  -2   3   4     2647.98     2728.28     28.81 o
  -1   3   4      410.30      384.54      4.87 o
   0   3   4     4009.30     4083.44     38.12 o
   1   3   4     1898.97     1910.53     22.13 o
   2   3   4      563.75      570.79      9.12 o
   3   3   4      169.83      173.68      5.41 o
   4   3   4       87.39       84.25      4.14 o
   5   3   4        5.53        8.23      3.16 o
   6   3   4       31.37       37.99      5.50 o
   7   3   4        0.67        5.46      6.75 o
   8   3   4        1.82       -6.21      8.89 o
 -10   4   4        7.78        3.90     10.71 o
  -9   4   4      330.46      329.92     13.06 o
  -8   4   4        8.53       10.19      6.06 o
  -7   4   4      101.66       88.53      7.50 o
  -6   4   4      778.22      781.06     13.85 o
  -5   4   4        8.23       15.28      3.06 o
  -4   4   4      452.79      498.84      8.24 o
  -3   4   4       47.58       36.66      2.77 o
  -2   4   4     2151.15     2104.96     24.28 o
  -1   4   4      773.39      779.30      9.20 o
   0   4   4      938.51      978.95     11.80 o
   1   4   4     1651.83     1671.85     21.17 o
   2   4   4      409.43      366.04      8.68 o
   3   4   4     1074.69     1079.82     18.40 o
   4   4   4       30.47       32.48      4.04 o
   5   4   4      331.48      340.13      8.17 o
   6   4   4        6.92        0.48      5.06 o
   7   4   4        7.24        4.42      6.51 o
   8   4   4        6.01       -3.24      7.78 o
  -9   5   4       73.93       90.45      9.41 o
  -8   5   4       50.88       39.42      8.66 o
  -7   5   4       47.83       61.07      7.06 o
  -6   5   4      265.50      267.25      7.31 o
  -5   5   4       35.06       38.07      3.66 o
  -4   5   4       30.75       46.63      3.11 o
  -3   5   4     2351.10     2338.55     25.53 o
  -2   5   4     1499.43     1571.09     26.55 o
  -1   5   4       16.55       23.37      2.13 o
   0   5   4      579.62      582.61      8.61 o
   1   5   4      288.40      255.13      7.53 o
   2   5   4       89.51      112.55      5.54 o
   3   5   4       86.82       94.82      5.70 o
   4   5   4       21.42       24.17      3.91 o
   5   5   4       15.25       15.66      4.18 o
   6   5   4      193.87      170.38      7.83 o
   7   5   4       48.38       47.18      7.31 o
   8   5   4        0.58       -0.16      8.59 o
  -9   6   4       62.32       61.18      9.06 o
  -8   6   4       12.73        8.82      9.67 o
  -7   6   4       48.08       26.78      6.52 o
  -6   6   4       99.85      112.05      5.83 o
  -5   6   4       88.45       97.53      4.63 o
  -4   6   4       49.11       57.49      3.46 o
  -3   6   4     2217.86     2222.67     24.63 o
  -2   6   4      154.12      144.00      4.14 o
  -1   6   4      885.60      881.88     11.09 o
   0   6   4     2279.83     2314.77     32.26 o
   1   6   4      261.27      246.51      6.21 o
   2   6   4      199.52      194.48      7.70 o
   3   6   4      100.61       98.18     10.86 o
   4   6   4      411.61      397.01      9.81 o
   5   6   4      519.14      528.52     16.43 o
   6   6   4       28.64       17.93      8.74 o
   7   6   4        2.05       -3.20      8.09 o
  -9   7   4       47.80       34.73     10.75 o
  -8   7   4      107.00      124.10     10.73 o
  -7   7   4      597.30      551.76     18.74 o
  -6   7   4       64.87       81.90      6.97 o
  -5   7   4      135.76      150.40      6.10 o
  -4   7   4      229.93      222.03      5.87 o
  -3   7   4        8.94        9.58      2.61 o
  -2   7   4       63.59       67.88      3.37 o
  -1   7   4     3814.80     3864.28     45.45 o
   0   7   4      429.70      454.69      8.26 o
   1   7   4       11.08       11.01      2.16 o
   2   7   4       65.54       63.70      4.81 o
   3   7   4      127.66      111.00      6.00 o
   4   7   4       59.20       49.68      6.03 o
   5   7   4       36.12       24.58      6.29 o
   6   7   4        0.83       -5.27      7.52 o
   7   7   4        3.19        8.06      8.97 o
  -9   8   4        1.67       -2.65      9.12 o
  -8   8   4       72.65       71.35     12.73 o
  -7   8   4       96.84      126.62      9.96 o
  -6   8   4        8.59        9.26      5.96 o
  -5   8   4        4.26        4.94      4.68 o
  -4   8   4     1387.84     1381.27     19.41 o
  -3   8   4       83.42       91.12      4.06 o
  -2   8   4      120.31      134.78      4.54 o
  -1   8   4     1155.75     1208.49     17.36 o
   0   8   4        8.19        8.86      3.75 o
   1   8   4      132.44      151.25      4.91 o
   2   8   4       79.26       92.86      5.38 o
   3   8   4        0.15        0.77      4.76 o
   4   8   4       55.18       41.85      6.66 o
   5   8   4       22.11       26.47      6.79 o
   6   8   4       26.88       41.80      9.12 o
   7   8   4       13.58       15.81      9.76 o
  -9   9   4        0.54       12.69      9.53 o
  -8   9   4      135.76      105.31     11.16 o
  -7   9   4        4.17        0.30      7.92 o
  -6   9   4      332.24      337.90     15.32 o
  -5   9   4      869.41      886.82     19.47 o
  -4   9   4      635.34      653.83     11.82 o
  -3   9   4      145.19      155.56      6.12 o
  -2   9   4      567.05      579.14      9.61 o
  -1   9   4      219.29      215.66      6.58 o
   0   9   4        3.21        2.91      4.03 o
   1   9   4       10.78       15.51      5.04 o
   2   9   4        3.02       -1.14      3.59 o
   3   9   4       73.62       64.43      6.97 o
   4   9   4        0.48       -4.39      8.36 o
   5   9   4      104.10       86.59      8.31 o
   6   9   4        4.19       -1.28      8.94 o
  -8  10   4      106.70       99.86     11.18 o
  -7  10   4       32.61        9.90      8.87 o
  -6  10   4      142.09      150.12     10.86 o
  -5  10   4       40.36       43.81      7.84 o
  -4  10   4       19.85       22.36      7.02 o
  -3  10   4       91.41       79.29      5.51 o
  -2  10   4       43.55       50.90      4.49 o
  -1  10   4      658.26      655.68     16.64 o
   0  10   4      144.88      117.25      8.01 o
   1  10   4       22.91       23.83      5.97 o
   2  10   4        1.34        3.05      6.23 o
   3  10   4       38.35       44.08      7.22 o
   4  10   4        2.29       -2.77      6.72 o
   5  10   4        1.53       -2.61      7.47 o
  -8  11   4      252.76      283.04     27.44 o
  -7  11   4       58.71       85.57     13.11 o
  -6  11   4       81.97       87.15     14.41 o
  -5  11   4       87.83       96.16      9.60 o
  -4  11   4       30.66       36.08      8.38 o
  -3  11   4        0.87       -2.84      7.30 o
  -2  11   4       84.19       67.64      7.39 o
  -1  11   4       15.14       26.91      6.57 o
   0  11   4      146.74      147.72      8.38 o
   1  11   4      445.84      412.52     17.90 o
   2  11   4       16.01        6.67      9.95 o
   3  11   4        2.31       -1.10      6.76 o
   4  11   4        4.30       -0.26      8.74 o
   5  11   4        2.00        0.82     10.98 o
  -7  12   4        4.16        4.32     18.21 o
  -6  12   4      129.01      146.96     14.03 o
  -5  12   4       20.88       35.70      9.80 o
  -4  12   4       19.80       11.26      7.63 o
  -3  12   4       76.04       68.84      8.43 o
  -2  12   4        8.71       10.55      7.39 o
  -1  12   4      140.36      149.90     10.21 o
   0  12   4       17.91        6.78      7.40 o
   1  12   4       46.80       38.83      8.68 o
   2  12   4        1.24       11.23      8.53 o
   3  12   4       16.17       18.17      9.24 o
   4  12   4        0.09        0.64      8.95 o
  -6  13   4       74.63       74.54     11.65 o
  -5  13   4        9.04       -9.15      9.15 o
  -4  13   4       17.06       -2.82      9.43 o
  -3  13   4       49.55       51.74      9.84 o
  -2  13   4       59.14       48.27      8.62 o
  -1  13   4       75.76       62.53      9.07 o
   0  13   4        1.22       -1.52      8.16 o
   1  13   4        5.68       19.66     10.89 o
   2  13   4        1.72       -1.28      8.79 o
   3  13   4        0.39       -5.41     10.99 o
  -5  14   4        1.33       -1.06     10.35 o
  -4  14   4      143.06      164.29     15.34 o
  -3  14   4       56.04       69.83     11.07 o
  -2  14   4       23.23       30.63     10.67 o
  -1  14   4       34.44       25.49     10.66 o
   0  14   4       17.02        5.22     10.27 o
   1  14   4       11.60        2.11     10.40 o
  -3  15   4        0.63      -11.55     11.55 o
  -2  15   4        7.33        0.27     10.66 o
  -1 -15   5       12.62        9.47      9.26 o
   0 -15   5       18.59       28.60     15.76 o
   1 -15   5        1.90        0.91     18.44 o
   2 -15   5        5.07        0.10     11.15 o
   3 -15   5       12.51       -3.01     11.38 o
   4 -15   5       26.72       43.78     12.51 o
   5 -15   5        0.35        2.06     13.70 o
  -3 -14   5        0.03       -9.96      9.96 o
  -2 -14   5        0.04        0.00      8.77 o
  -1 -14   5       17.76       24.23      7.21 o
   0 -14   5        0.69       -2.71     12.84 o
   1 -14   5        9.23       15.29     10.79 o
   2 -14   5       44.12       43.89      8.22 o
   3 -14   5       26.72       38.23      7.95 o
   4 -14   5       24.00       19.70      8.51 o
   5 -14   5       12.39       10.78     12.77 o
   6 -14   5        8.83        1.73     13.00 o
  -4 -13   5       23.15       14.01      9.52 o
  -3 -13   5       22.45       18.65     11.32 o
  -2 -13   5        0.13        4.38      8.41 o
  -1 -13   5       51.37       48.50      7.67 o
   0 -13   5       10.50       27.27      7.81 o
   1 -13   5        1.16        1.18      6.85 o
   2 -13   5       33.82       39.40      7.29 o
   3 -13   5        4.87        6.99      7.30 o
   4 -13   5        4.78        4.63      7.79 o
   5 -13   5       33.36       53.08      7.90 o
   6 -13   5        0.11       -3.45      7.91 o
   7 -13   5       18.70       13.16     13.32 o
  -5 -12   5        3.17        5.43      9.59 o
  -4 -12   5        0.16       -0.94      8.70 o
  -3 -12   5        1.01       16.72      9.68 o
  -2 -12   5       52.12       30.35      9.07 o
  -1 -12   5      106.30       92.68     10.09 o
   0 -12   5        5.39       -4.05      6.33 o
   1 -12   5        0.15        4.33      4.50 o
   2 -12   5       22.33       27.40      7.24 o
   3 -12   5       19.65       22.09      5.11 o
   4 -12   5        1.40        6.58      5.94 o
   5 -12   5       44.98       52.22      7.19 o
   6 -12   5        0.78        2.45      7.37 o
   7 -12   5      152.98      141.04     16.79 o
  -5 -11   5       14.71       14.07      9.21 o
  -4 -11   5        7.96       13.20      8.15 o
  -3 -11   5       10.92       19.57      8.67 o
  -2 -11   5        0.39        3.41      8.21 o
  -1 -11   5       82.96       81.97      5.32 o
   0 -11   5      177.23      162.10      7.60 o
   1 -11   5       16.63       17.06      4.23 o
   2 -11   5      162.38      176.43      6.34 o
   3 -11   5       85.62       90.18      5.53 o
   4 -11   5      576.01      567.88     15.76 o
   5 -11   5       11.32       14.13      8.13 o
   6 -11   5       26.66       34.38      7.73 o
   7 -11   5       25.46       21.82      8.39 o
   8 -11   5        9.49       19.12     13.54 o
  -6 -10   5       27.97       29.67      8.65 o
  -5 -10   5        3.62       12.16      7.48 o
  -4 -10   5        0.07       -0.87      6.33 o
  -3 -10   5       55.30       56.03      7.47 o
  -2 -10   5       19.04       13.44      3.62 o
  -1 -10   5        2.88        2.36      2.88 o
   0 -10   5        9.09       10.84      4.04 o
   1 -10   5      138.56      158.20      5.24 o
   2 -10   5       92.70       87.57      4.01 o
   3 -10   5       94.00      100.54      4.48 o
   4 -10   5      159.11      184.69      7.08 o
   5 -10   5      319.55      267.03     11.79 o
   6 -10   5       49.90       47.40      8.02 o
   7 -10   5       49.44       57.04      9.13 o
   8 -10   5        3.94       21.29     13.49 o
  -7  -9   5        3.17        2.09     10.34 o
  -6  -9   5        2.67        4.13      7.60 o
  -5  -9   5        5.73        5.65      6.78 o
  -4  -9   5       58.46       60.18      7.05 o
  -3  -9   5      179.08      172.41      6.24 o
  -2  -9   5        6.28        4.64      2.80 o
  -1  -9   5        8.58       16.10      2.56 o
   0  -9   5        8.11        5.81      2.57 o
   1  -9   5      258.40      276.69      7.71 o
   2  -9   5        0.89       -2.34      2.34 o
   3  -9   5      341.32      356.80     10.53 o
   4  -9   5      845.54      826.52     13.88 o
   5  -9   5        0.48        2.09      4.08 o
   6  -9   5       42.80       42.83      6.92 o
   7  -9   5      170.49      173.91     11.16 o
   8  -9   5        3.21      -11.97     11.97 o
   9  -9   5       44.32       16.30     15.98 o
  -7  -8   5        1.65       12.51      9.31 o
  -6  -8   5        0.83       -1.30      7.37 o
  -5  -8   5       50.47       57.96      6.40 o
  -4  -8   5      349.21      348.92      9.32 o
  -3  -8   5      196.72      180.61      4.71 o
  -2  -8   5        3.95       10.29      3.07 o
  -1  -8   5      104.99      101.30      4.97 o
   0  -8   5      211.19      234.17      5.81 o
   1  -8   5      657.78      736.67     12.12 o
   2  -8   5      100.35      104.09      4.71 o
   3  -8   5      466.25      492.70     11.06 o
   4  -8   5      416.68      413.11     11.04 o
   5  -8   5      784.89      780.14     14.75 o
   6  -8   5       21.16       18.53      8.03 o
   7  -8   5        5.87       -4.60      6.85 o
   8  -8   5        9.16       14.30     13.16 o
   9  -8   5       47.74       30.60     16.41 o
  -8  -7   5        0.30       -0.42     10.35 o
  -7  -7   5       18.12       15.34      9.65 o
  -6  -7   5      105.20       86.82      7.33 o
  -5  -7   5      148.13      155.03      9.02 o
  -4  -7   5      118.50      110.87      5.66 o
  -3  -7   5       65.77       87.44      4.22 o
  -2  -7   5       87.91       97.14      3.50 o
  -1  -7   5       56.60       56.78      2.73 o
   0  -7   5       34.45       35.59      2.55 o
   1  -7   5     1119.28     1245.79     24.86 o
   2  -7   5       11.41       11.95      5.48 o
   3  -7   5        6.23        3.29      2.50 o
   4  -7   5      345.24      361.25      9.72 o
   5  -7   5      315.92      286.33      8.83 o
   6  -7   5      391.91      379.29     13.40 o
   7  -7   5       12.49       18.22      7.54 o
   8  -7   5      153.28      129.83     17.12 o
   9  -7   5      106.04      107.94     17.98 o
  -8  -6   5        5.07       -7.37     10.32 o
  -7  -6   5        8.71        6.01      7.43 o
  -6  -6   5      443.91      419.29     12.10 o
  -5  -6   5     1153.87     1129.87     20.38 o
  -4  -6   5       51.56       47.35      3.77 o
  -3  -6   5      116.11      115.36      4.06 o
  -2  -6   5      463.55      499.29      8.20 o
  -1  -6   5      441.82      508.83      7.08 o
   0  -6   5       44.31       41.05      2.32 o
   1  -6   5     1510.96     1619.19     25.18 o
   2  -6   5     2795.79     2689.86     59.00 o
   3  -6   5     2269.91     2325.01     41.44 o
   4  -6   5      201.45      187.41      4.65 o
   5  -6   5     1449.28     1408.37     21.14 o
   6  -6   5     1032.12      998.59     18.97 o
   7  -6   5      238.61      234.99     11.77 o
   8  -6   5       58.23       51.50     12.81 o
   9  -6   5       37.61       46.73      8.87 o
  -8  -5   5        1.09       -1.75      8.22 o
  -7  -5   5       41.78       56.29      8.04 o
  -6  -5   5      440.23      494.39     13.62 o
  -5  -5   5       54.22       56.06      5.17 o
  -4  -5   5      182.38      180.98      7.23 o
  -3  -5   5        1.23       -0.21      2.27 o
  -2  -5   5      703.33      689.43      8.89 o
  -1  -5   5      471.90      475.25      7.06 o
   0  -5   5      538.66      654.12     11.51 o
   1  -5   5     1328.52     1428.48     33.40 o
   3  -5   5        0.57        0.46      2.07 o
   4  -5   5     1941.46     1934.79     37.41 o
   5  -5   5      510.87      496.47      8.48 o
   6  -5   5      250.36      242.40      5.97 o
   7  -5   5      638.17      628.22     15.35 o
   8  -5   5        4.93       -5.82      7.30 o
   9  -5   5        3.21        0.35      8.83 o
  -9  -4   5       38.86       46.13      9.99 o
  -8  -4   5        0.04       -1.80      8.02 o
  -7  -4   5        6.77        6.21      6.12 o
  -6  -4   5      293.47      286.02     11.23 o
  -5  -4   5      486.23      422.67      9.67 o
  -4  -4   5       16.79       16.25      2.97 o
  -3  -4   5      205.74      226.52      5.09 o
  -2  -4   5     1735.52     1888.79     20.49 o
  -1  -4   5      397.69      423.73      6.34 o
   0  -4   5      371.13      389.82      7.37 o
   2  -4   5      497.85      499.43     21.29 o
   3  -4   5       26.01       41.74      2.29 o
   4  -4   5     2990.65     2868.60     36.33 o
   5  -4   5      286.07      277.07      5.33 o
   6  -4   5       25.26       24.49      3.11 o
   7  -4   5      705.22      729.69     17.64 o
   8  -4   5       12.42        5.53      7.89 o
   9  -4   5       50.50       62.68     10.76 o
  -9  -3   5       10.39       17.53      9.45 o
  -8  -3   5        7.24        4.44      7.75 o
  -7  -3   5        0.15       -5.54      5.54 o
  -6  -3   5      125.97      135.96      6.38 o
  -5  -3   5       37.10       33.11      4.15 o
  -4  -3   5      121.28      127.82      4.64 o
  -3  -3   5      403.96      457.93      7.30 o
  -2  -3   5     6009.83     6097.91     62.02 o
  -1  -3   5      164.79      162.27      3.22 o
   0  -3   5       13.76       17.52      1.35 o
   1  -3   5     4100.56     4082.75     89.10 o
   2  -3   5     1294.98     1212.33     22.08 o
   3  -3   5     4962.95     5009.45     61.90 o
   4  -3   5     2502.70     2417.22     28.55 o
   5  -3   5      124.84      109.20      3.74 o
   6  -3   5       89.77       93.40      3.99 o
   7  -3   5       55.05       45.07      5.97 o
   8  -3   5       91.75       75.81     10.22 o
   9  -3   5       25.53       30.94     10.62 o
  -9  -2   5        3.11        1.87      8.60 o
  -8  -2   5        0.83        3.86      7.19 o
  -7  -2   5        1.04        4.16      5.30 o
  -6  -2   5       31.95       24.09      4.83 o
  -5  -2   5      186.89      191.92      6.91 o
  -4  -2   5      240.04      293.83      7.08 o
  -3  -2   5      275.30      248.75      5.08 o
  -2  -2   5     1665.81     1709.10     18.59 o
  -1  -2   5     5330.12     5573.67     59.95 o
   0  -2   5     3107.81     3095.31     28.59 o
   1  -2   5     1153.31     1158.97     14.92 o
   2  -2   5      101.75      121.89      2.44 o
   3  -2   5     1153.97     1222.49     15.01 o
   4  -2   5      772.27      704.06      9.32 o
   5  -2   5        4.50        4.28      2.18 o
   6  -2   5      161.29      174.03      9.24 o
   7  -2   5      113.35      123.16      7.34 o
   8  -2   5       76.33       81.96     10.94 o
   9  -2   5        1.86       -7.53     10.59 o
  -9  -1   5       22.30       18.30      9.09 o
  -8  -1   5       53.92       58.44      8.10 o
  -7  -1   5       60.38       71.62      5.88 o
  -6  -1   5       47.32       52.09      4.89 o
  -5  -1   5       14.79       24.59      4.15 o
  -4  -1   5        7.86        8.93      2.94 o
  -3  -1   5      241.11      192.17      4.60 o
  -2  -1   5      581.64      604.73      7.70 o
  -1  -1   5      310.42      332.92      4.22 o
   0  -1   5    13644.50    13300.03    125.94 o
   1  -1   5      453.84      499.29      6.21 o
   2  -1   5      327.04      306.19      4.87 o
   3  -1   5     7712.12     7670.80     87.62 o
   4  -1   5        7.63       10.79      1.96 o
   5  -1   5       71.96       93.94      3.35 o
   6  -1   5       30.66       29.81      3.73 o
   7  -1   5        1.25       -3.99      5.41 o
   8  -1   5       28.08       39.64      8.34 o
   9  -1   5       52.72       64.34     11.91 o
  -9   0   5        5.16       -4.83      8.25 o
  -8   0   5       22.27       32.69      6.61 o
  -7   0   5       41.68       42.76      5.52 o
  -6   0   5      255.41      232.02      8.05 o
  -5   0   5       19.30       19.66      4.10 o
  -4   0   5     1243.61     1194.60     17.69 o
  -3   0   5     4010.08     4284.57     44.31 o
  -2   0   5      708.06      715.41      8.78 o
  -1   0   5     2817.22     2787.13     26.10 o
   0   0   5      183.11      195.52      2.87 o
   1   0   5      863.06      825.51     11.63 o
   2   0   5     2425.68     2385.85     26.48 o
   3   0   5     1582.72     1521.06     17.83 o
   4   0   5      442.67      450.35      7.93 o
   5   0   5       55.72       65.91      4.97 o
   6   0   5      587.69      605.91     11.75 o
   7   0   5       36.11       41.16      6.45 o
   8   0   5       10.83        4.08      8.08 o
   9   0   5      171.64      227.65     16.41 o
  -9   1   5        0.43       -8.97      8.97 o
  -8   1   5      110.18      122.36      8.20 o
  -7   1   5      194.05      210.19      9.88 o
  -6   1   5      266.55      256.99     13.89 o
  -5   1   5      366.24      414.18     13.03 o
  -4   1   5     4070.05     4295.43     50.94 o
  -3   1   5     1162.07     1195.13     14.78 o
  -2   1   5      621.23      661.71      8.32 o
  -1   1   5     5774.29     5843.29     51.39 o
   0   1   5      239.94      251.20      4.29 o
   1   1   5      450.91      417.18      6.63 o
   2   1   5     1519.90     1538.62     25.00 o
   3   1   5        8.43        8.93      2.05 o
   4   1   5       67.88       56.13      3.24 o
   5   1   5      659.03      698.79     11.38 o
   6   1   5      144.18      144.81      9.69 o
   7   1   5       49.84       41.70      6.88 o
   8   1   5        0.38       -4.92      9.31 o
   9   1   5       13.26       22.87     12.16 o
  -9   2   5        3.94       13.14     11.07 o
  -8   2   5      361.89      353.51     11.56 o
  -7   2   5      534.17      493.85     14.11 o
  -6   2   5       13.92       10.80      4.37 o
  -5   2   5      103.98       97.90      4.69 o
  -4   2   5      135.10      121.97      4.30 o
  -3   2   5      635.43      720.24     10.68 o
  -2   2   5     1116.09     1128.08     11.81 o
  -1   2   5     1044.41      997.06     10.08 o
   0   2   5     4366.88     4442.35     43.32 o
   1   2   5       39.23       27.18      2.25 o
   2   2   5      954.18      995.57     13.71 o
   3   2   5      534.03      565.09      8.72 o
   4   2   5        1.34       -0.95      2.67 o
   5   2   5      175.03      183.47      5.55 o
   6   2   5        5.24        3.04      4.83 o
   7   2   5       47.23       42.11      6.41 o
   8   2   5        8.39        3.86     11.65 o
   9   2   5       44.68       58.32     13.90 o
  -9   3   5       28.60       40.77      8.57 o
  -8   3   5       41.17       28.74      6.96 o
  -7   3   5        1.52       -5.63      5.63 o
  -6   3   5       45.65       52.41      4.43 o
  -5   3   5     1387.13     1417.02     24.21 o
  -4   3   5       51.59       62.56      5.04 o
  -3   3   5     1215.19     1218.68     16.28 o
  -2   3   5     4344.45     4251.95     43.99 o
  -1   3   5      462.98      437.01      5.75 o
   0   3   5        0.22        4.64      1.73 o
   1   3   5     3091.47     2980.15     32.84 o
   2   3   5     1412.94     1413.52     18.75 o
   3   3   5        0.44        2.83      2.95 o
   4   3   5        9.36       10.35      3.19 o
   5   3   5      111.94      113.36      5.44 o
   6   3   5       53.04       50.85      5.66 o
   7   3   5        0.43       -4.33      5.32 o
   8   3   5       84.13       76.62     10.19 o
  -9   4   5       35.16       29.78      8.61 o
  -8   4   5       81.25       97.68      8.70 o
  -7   4   5       85.56       82.19      7.68 o
  -6   4   5      361.02      370.14      9.26 o
  -5   4   5     1242.48     1235.31     18.89 o
  -4   4   5        3.95        2.10      1.83 o
  -3   4   5      493.72      416.53      9.39 o
  -2   4   5     3736.88     3586.74     37.65 o
  -1   4   5     2931.80     2960.00     33.31 o
   0   4   5       16.01       12.55      2.32 o
   1   4   5       27.72       29.29      2.90 o
   2   4   5      326.89      312.59      9.70 o
   3   4   5       37.11       40.58      4.46 o
   4   4   5      424.37      443.22     11.09 o
   5   4   5      109.80      115.34      5.48 o
   6   4   5       54.04       67.31      6.20 o
   7   4   5       49.11       47.93      6.66 o
   8   4   5        0.07       -0.32      8.38 o
  -9   5   5       59.09       63.07      9.16 o
  -8   5   5      343.64      329.73     16.47 o
  -7   5   5       35.31       41.24      6.90 o
  -6   5   5     1234.29     1152.78     20.48 o
  -5   5   5     1544.98     1450.35     21.70 o
  -4   5   5       82.85       87.80      4.10 o
  -3   5   5      173.27      137.81      4.54 o
  -2   5   5     1180.41     1164.51     15.67 o
  -1   5   5      240.06      260.07      5.52 o
   0   5   5      493.44      459.28     10.07 o
   1   5   5      569.34      554.87     13.80 o
   2   5   5      126.41      110.18      5.50 o
   3   5   5      152.74      163.16      6.66 o
   4   5   5      210.93      222.21      8.31 o
   5   5   5      126.84      113.35      6.36 o
   6   5   5       38.64       24.35      6.68 o
   7   5   5        9.71        1.69      7.77 o
   8   5   5        0.31       -9.97      9.97 o
  -9   6   5      183.86      185.14     11.63 o
  -8   6   5        2.32        0.62      8.35 o
  -7   6   5        3.17        1.39      6.35 o
  -6   6   5     1953.77     1818.65     33.25 o
  -5   6   5      620.36      580.15     14.65 o
  -4   6   5      968.76      925.92     13.15 o
  -3   6   5      189.15      168.86      4.90 o
  -2   6   5     1086.11     1130.99     16.23 o
  -1   6   5      201.62      196.46      7.26 o
   0   6   5       50.08       44.28      4.69 o
   1   6   5      294.84      294.25      6.80 o
   2   6   5       81.95       87.17      5.47 o
   3   6   5       26.02       33.27      5.25 o
   4   6   5       47.33       37.78      5.83 o
   5   6   5        0.40       -3.00      4.85 o
   6   6   5       12.53       12.98      7.55 o
   7   6   5        0.38       -5.29     12.38 o
  -9   7   5      133.81      133.27     15.34 o
  -8   7   5        0.09        1.48     11.42 o
  -7   7   5      921.48      864.65     31.25 o
  -6   7   5     2310.45     2303.21     40.72 o
  -5   7   5       20.07       29.02      4.05 o
  -4   7   5      798.42      784.99     15.57 o
  -3   7   5      576.15      584.83      9.59 o
  -2   7   5      311.53      299.78      7.01 o
  -1   7   5      507.27      503.60      8.37 o
   0   7   5       43.79       31.47      4.67 o
   1   7   5       98.41      118.27      5.25 o
   2   7   5       59.14       53.99      4.44 o
   3   7   5        0.88        1.91      4.98 o
   4   7   5        4.97        2.11      5.28 o
   5   7   5        1.10       -5.50      5.76 o
   6   7   5        0.64        1.21      8.10 o
   7   7   5        1.39        4.87      9.91 o
  -9   8   5       72.68       69.90     14.04 o
  -8   8   5       11.54       14.81      9.08 o
  -7   8   5      408.86      359.17     15.19 o
  -6   8   5        3.57        0.19      6.08 o
  -5   8   5      486.78      478.84     18.26 o
  -4   8   5      410.11      429.16      8.56 o
  -3   8   5      309.50      310.90      7.14 o
  -2   8   5       43.75       56.16      5.43 o
  -1   8   5        5.06        5.46      3.75 o
   0   8   5       86.60       76.37      4.08 o
   1   8   5      137.99      124.94      5.42 o
   2   8   5       43.76       57.68      4.75 o
   3   8   5       67.82       69.90      7.18 o
   4   8   5        0.33       -0.60      6.26 o
   5   8   5        0.35        1.40      6.35 o
   6   8   5       10.76       14.43      9.04 o
  -8   9   5       26.97       35.88     12.02 o
  -7   9   5     1049.60     1037.90     27.35 o
  -6   9   5      450.53      463.14     17.14 o
  -5   9   5       81.86       90.64      7.56 o
  -4   9   5      235.67      245.94     11.02 o
  -3   9   5       31.29       25.64      3.65 o
  -2   9   5      294.49      298.96      7.73 o
  -1   9   5       24.01       22.02      4.56 o
   0   9   5      596.73      573.67     14.88 o
   1   9   5       21.11       27.05      3.78 o
   2   9   5      103.96      114.16      6.18 o
   3   9   5        8.84        4.91      4.82 o
   4   9   5        1.34        4.17      6.83 o
   5   9   5       38.19       41.53      8.06 o
   6   9   5       64.83       62.46     10.11 o
  -8  10   5      214.74      234.09     19.14 o
  -7  10   5      715.90      686.13     26.74 o
  -6  10   5        0.00        4.73      8.32 o
  -5  10   5       90.77       91.52     14.04 o
  -4  10   5      155.62      152.61      8.94 o
  -3  10   5        7.18        8.10      4.67 o
  -2  10   5       32.44       35.05      4.63 o
  -1  10   5       14.12       13.81      6.20 o
   0  10   5      169.75      186.94      9.45 o
   1  10   5      568.31      519.80     19.76 o
   2  10   5        0.72       -6.08      6.08 o
   3  10   5        1.66        4.83      6.97 o
   4  10   5       22.58       20.77      7.42 o
   5  10   5       11.50        9.58      9.14 o
  -7  11   5       23.79       23.19     18.09 o
  -6  11   5      289.29      297.13     17.56 o
  -5  11   5      188.14      207.61     12.59 o
  -4  11   5      171.13      149.25     11.30 o
  -3  11   5      202.43      200.80     11.83 o
  -2  11   5      100.88      119.84      8.55 o
  -1  11   5        2.51       -0.86      7.79 o
   0  11   5       81.21       77.39      8.39 o
   1  11   5        0.12        2.25      6.51 o
   2  11   5        0.92       -2.16      6.66 o
   3  11   5        6.83       -2.77      7.50 o
   4  11   5        1.21       -0.92      8.73 o
  -7  12   5       22.28        9.72     10.52 o
  -6  12   5       17.78       28.47     10.54 o
  -5  12   5      317.84      277.42     18.93 o
  -4  12   5        4.24       -5.41      8.15 o
  -3  12   5       32.08       34.23      8.94 o
  -2  12   5       37.50       16.17      8.64 o
  -1  12   5       57.17       27.79      8.72 o
   0  12   5        9.28        4.02      7.55 o
   1  12   5        1.77        5.78      8.16 o
   2  12   5       17.91       13.84      8.66 o
   3  12   5       24.75       40.70      9.76 o
  -6  13   5        4.28       -7.31     17.25 o
  -5  13   5       50.22       44.39     11.44 o
  -4  13   5       26.52       25.85     10.53 o
  -3  13   5       13.97        6.55     10.17 o
  -2  13   5        5.29       -1.68      8.13 o
  -1  13   5        1.68       -6.36      8.05 o
   0  13   5        3.56       -1.18      8.41 o
   1  13   5       11.72       10.06      8.90 o
   2  13   5        9.88        5.71      9.04 o
  -4  14   5       34.52       29.21     14.57 o
  -3  14   5        1.08       -8.78     10.87 o
  -2  14   5        8.06       20.98     11.19 o
  -1  14   5        4.87        2.94     10.26 o
   0  14   5        2.85        1.50     11.07 o
   1  14   5       47.57       44.23     14.95 o
  -1 -15   6       50.55       47.88     17.12 o
   0 -15   6        5.82        8.88     15.00 o
   1 -15   6        0.05      -12.78     12.78 o
   2 -15   6       40.71       29.41     13.81 o
   3 -15   6       31.55       24.05     13.38 o
   4 -15   6        0.21       -9.80     12.94 o
  -2 -14   6       11.68        0.71      7.97 o
  -1 -14   6        6.39       -0.05     13.70 o
   0 -14   6        1.26        3.20     12.46 o
   1 -14   6        0.05        0.80      8.46 o
   2 -14   6        1.62       -0.98      8.07 o
   3 -14   6       12.93       10.05      7.85 o
   4 -14   6        7.47        3.26      7.72 o
   5 -14   6        2.93       -3.96     12.24 o
   6 -14   6        4.42        4.12     12.24 o
  -4 -13   6        0.82        6.27     10.81 o
  -3 -13   6        8.52        1.18      9.41 o
  -2 -13   6        0.84       -5.85      7.47 o
  -1 -13   6        1.02      -11.70     11.92 o
   0 -13   6        0.15       -2.77      7.71 o
   1 -13   6        0.48       -0.81      7.59 o
   2 -13   6        0.11       -2.34      6.78 o
   3 -13   6       51.61       53.78      6.98 o
   4 -13   6        0.50        0.54      6.69 o
   5 -13   6      147.60      171.40     15.30 o
   6 -13   6       88.33       67.04      9.21 o
  -5 -12   6       18.57        6.47     19.63 o
  -4 -12   6       45.16       53.74      9.41 o
  -3 -12   6        6.37        7.89      9.05 o
  -2 -12   6        1.59        3.07      7.64 o
  -1 -12   6       59.36       59.62      4.28 o
   0 -12   6        6.85        8.89      5.19 o
   1 -12   6      233.49      239.05      9.46 o
   2 -12   6      310.71      322.87     10.76 o
   3 -12   6        1.92       -3.15      4.16 o
   4 -12   6       41.35       36.08      6.67 o
   5 -12   6       15.61       33.74      6.97 o
   6 -12   6       30.99       22.94      7.99 o
   7 -12   6       37.28       48.56      9.10 o
  -5 -11   6        0.01       -8.37      8.73 o
  -4 -11   6        0.20       -0.59      7.61 o
  -3 -11   6        5.91       10.54      8.80 o
  -2 -11   6       40.42       50.16      8.28 o
  -1 -11   6      140.38      133.62      5.01 o
   0 -11   6       73.82       92.44      5.57 o
   1 -11   6      120.26      126.04      5.78 o
   2 -11   6        0.29        4.61      3.69 o
   3 -11   6       26.29       18.39      3.92 o
   4 -11   6       11.00       16.14      4.42 o
   5 -11   6        4.33        7.03      5.97 o
   6 -11   6       29.55       14.30      6.84 o
   7 -11   6       34.64       55.45      8.87 o
   8 -11   6        4.85       19.66     14.08 o
  -6 -10   6        1.21       -4.46      9.03 o
  -5 -10   6       15.56       18.20     11.32 o
  -4 -10   6        6.16       13.32      6.43 o
  -3 -10   6       32.33       31.82      6.90 o
  -2 -10   6      200.18      189.89      7.06 o
  -1 -10   6       17.06       15.58      2.51 o
   0 -10   6      631.19      598.28     11.36 o
   1 -10   6      498.36      526.71     12.34 o
   2 -10   6       10.78       22.64      3.11 o
   3 -10   6       94.54       95.80      7.12 o
   4 -10   6      178.68      192.51      8.57 o
   5 -10   6       42.31       32.58      4.78 o
   6 -10   6      169.33      163.41     15.95 o
   7 -10   6      103.95       98.87     13.89 o
   8 -10   6       42.39       49.50     14.84 o
  -7  -9   6        0.05       -1.43      9.92 o
  -6  -9   6       21.45       18.52      8.74 o
  -5  -9   6        1.26       -0.21      6.82 o
  -4  -9   6      349.00      341.97     13.74 o
  -3  -9   6        4.07        1.68      3.96 o
  -2  -9   6       19.39       24.51      3.07 o
  -1  -9   6        7.70        7.24      1.71 o
   0  -9   6        8.70        8.66      3.50 o
   1  -9   6      196.72      220.48     10.80 o
   2  -9   6       16.43       21.74      3.18 o
   3  -9   6        4.63        5.71      3.94 o
   4  -9   6        9.76        4.84      3.17 o
   5  -9   6       19.10       11.55      4.11 o
   6  -9   6      101.74      105.37      8.14 o
   7  -9   6      146.67      141.96     10.36 o
   8  -9   6        6.09      -10.89     12.57 o
  -7  -8   6        2.54        0.82      9.56 o
  -6  -8   6        1.55       -7.20      7.20 o
  -5  -8   6       37.96       34.16      7.05 o
  -4  -8   6       28.15       38.67      4.91 o
  -3  -8   6      238.21      261.24      6.31 o
  -2  -8   6       61.33       61.47      3.35 o
  -1  -8   6        2.97        2.35      1.66 o
   0  -8   6      125.92      141.48      5.16 o
   1  -8   6      216.69      216.39      8.89 o
   2  -8   6        2.37        2.07      3.06 o
   3  -8   6      569.35      551.39     12.64 o
   4  -8   6      237.74      240.54      5.93 o
   5  -8   6       83.20       73.85      4.95 o
   6  -8   6      482.88      426.07     17.49 o
   7  -8   6      129.51      128.16     10.21 o
   8  -8   6        2.47        4.98     12.51 o
   9  -8   6       18.36       14.14     15.17 o
  -7  -7   6        0.83        2.02      9.48 o
  -6  -7   6       10.83        4.16      6.92 o
  -5  -7   6       27.70       34.64      5.98 o
  -4  -7   6       60.27       79.72      4.80 o
  -3  -7   6      508.02      516.19     10.77 o
  -2  -7   6       20.80       22.73      2.46 o
  -1  -7   6      176.99      154.44      3.93 o
   0  -7   6      431.35      459.38      9.33 o
   1  -7   6      228.30      221.10      6.25 o
   2  -7   6      471.49      439.57     15.44 o
   3  -7   6      679.47      710.80     18.02 o
   4  -7   6      864.96      868.06     15.51 o
   5  -7   6       83.24       84.35      3.95 o
   6  -7   6      536.50      511.54     13.68 o
   7  -7   6        6.42        8.01      7.31 o
   8  -7   6       11.21       15.82     13.32 o
   9  -7   6       98.69       78.70     17.82 o
  -8  -6   6        0.23       -5.35      9.65 o
  -7  -6   6       36.02       10.82      8.00 o
  -6  -6   6       11.09        1.97      5.67 o
  -5  -6   6      460.75      441.25     11.61 o
  -4  -6   6      394.56      402.68     10.30 o
  -3  -6   6       36.71       32.13      2.87 o
  -2  -6   6      108.87      102.66      3.10 o
  -1  -6   6       40.84       47.00      3.33 o
   0  -6   6     1026.97     1055.57     21.46 o
   1  -6   6      496.74      469.35     10.58 o
   3  -6   6       83.80      103.22      8.22 o
   4  -6   6        0.07       -1.99      1.99 o
   5  -6   6      388.05      366.41      7.76 o
   6  -6   6      688.33      668.04     15.86 o
   7  -6   6      100.12      100.76     10.83 o
   8  -6   6        3.40        4.77     12.02 o
   9  -6   6      124.17      153.71      9.75 o
  -8  -5   6       52.88       61.81      9.56 o
  -7  -5   6       25.87       19.60      6.63 o
  -6  -5   6      355.44      332.38     10.91 o
  -5  -5   6      170.71      161.59      7.12 o
  -4  -5   6        2.32       -1.52      3.23 o
  -3  -5   6       67.12       70.11      3.44 o
  -2  -5   6      119.26      141.01      3.82 o
  -1  -5   6       27.15       57.15      2.54 o
   0  -5   6      733.32      734.08     12.83 o
   1  -5   6      514.70      483.34     12.19 o
   3  -5   6     1028.01      990.34     19.16 o
   4  -5   6       68.52       52.31      2.79 o
   5  -5   6      419.98      415.66      8.50 o
   6  -5   6       16.91       14.34      3.78 o
   7  -5   6       78.79       81.88      4.76 o
   8  -5   6      219.85      227.33     14.54 o
   9  -5   6      140.82      145.05     18.90 o
  -9  -4   6        0.67       -3.07     13.12 o
  -8  -4   6       66.20       59.61      9.20 o
  -7  -4   6      164.03      154.35      8.54 o
  -6  -4   6      288.37      286.91      9.91 o
  -5  -4   6        7.94        2.91      4.20 o
  -4  -4   6       16.84        3.85      3.40 o
  -3  -4   6      244.30      247.73      5.08 o
  -2  -4   6     1988.41     2099.83     25.13 o
  -1  -4   6      497.59      485.84      6.68 o
   0  -4   6       87.38       96.05      4.84 o
   1  -4   6     1416.12     1397.22     26.10 o
   2  -4   6      468.28      487.84     11.83 o
   3  -4   6       57.02       59.49      3.26 o
   4  -4   6       11.24       17.86      2.56 o
   5  -4   6      313.86      291.99      5.58 o
   6  -4   6      332.95      312.01      7.73 o
   7  -4   6       21.71       12.16      4.11 o
   8  -4   6      416.20      413.59     44.98 o
   9  -4   6        0.32       -6.33      8.90 o
  -9  -3   6        1.00        7.83      9.07 o
  -8  -3   6      326.38      352.65     13.77 o
  -7  -3   6        1.51        4.41      5.66 o
  -6  -3   6        8.92        9.16      4.73 o
  -5  -3   6       41.40       40.06      4.91 o
  -4  -3   6      131.98      135.99      6.29 o
  -3  -3   6      104.33      103.46      3.36 o
  -2  -3   6     1934.25     2088.42     22.50 o
  -1  -3   6        5.06        3.19      1.40 o
   0  -3   6      639.71      673.98      8.88 o
   1  -3   6     1255.67     1232.21     19.96 o
   2  -3   6     3267.73     3162.46     48.56 o
   3  -3   6     4418.10     4769.11     59.06 o
   4  -3   6       11.24        8.87      1.74 o
   5  -3   6      993.10      930.35     12.72 o
   6  -3   6        1.56       -2.67      2.77 o
   7  -3   6      264.82      265.85     11.14 o
   8  -3   6      290.92      313.24     27.57 o
   9  -3   6        5.99        0.89      9.80 o
  -9  -2   6        0.11        1.66      8.87 o
  -8  -2   6      184.01      183.25     10.83 o
  -7  -2   6        8.55        8.79      5.38 o
  -6  -2   6       47.61       46.87      5.13 o
  -5  -2   6      314.70      313.77      8.95 o
  -4  -2   6       30.02       27.33      3.46 o
  -3  -2   6       80.74       69.44      2.93 o
  -2  -2   6     1596.74     1491.51     16.61 o
  -1  -2   6      117.85      137.80      3.18 o
   0  -2   6     2171.97     2118.39     22.12 o
   1  -2   6     1267.72     1211.25     14.75 o
   2  -2   6       25.25       18.15      1.20 o
   3  -2   6       53.92       54.29      3.28 o
   4  -2   6      749.11      679.79     14.39 o
   5  -2   6      221.42      224.39      6.26 o
   6  -2   6       11.59       10.88      3.18 o
   7  -2   6      407.51      412.69     16.98 o
   8  -2   6      755.59      760.35     34.18 o
   9  -2   6      158.26      161.55     15.06 o
  -9  -1   6       94.84       90.24     10.22 o
  -8  -1   6        2.27       -0.92      6.28 o
  -7  -1   6        1.64       -1.12      4.85 o
  -6  -1   6      336.27      325.94     10.01 o
  -5  -1   6        1.38       -3.72      3.72 o
  -4  -1   6      399.15      430.78      9.59 o
  -3  -1   6     2200.29     2354.35     28.74 o
  -2  -1   6     2738.20     2687.50     28.45 o
  -1  -1   6       17.61       10.19      1.50 o
   0  -1   6     1321.06     1319.18     16.39 o
   1  -1   6      187.45      174.19      4.41 o
   2  -1   6     1277.42     1343.66     17.84 o
   3  -1   6       32.57       19.80      2.07 o
   4  -1   6      348.65      317.09      6.88 o
   5  -1   6       12.00       13.77      2.70 o
   6  -1   6       26.59       24.25      4.08 o
   7  -1   6      449.98      472.86     13.63 o
   8  -1   6        2.22       -3.58      9.45 o
   9  -1   6      160.69      157.43     14.84 o
  -9   0   6       88.95       72.42      9.71 o
  -8   0   6        0.39        1.58      6.56 o
  -7   0   6        4.18        2.25      5.46 o
  -6   0   6      493.08      504.45     12.07 o
  -5   0   6       36.54       21.51      4.15 o
  -4   0   6     1011.93     1042.41     21.06 o
  -3   0   6       36.24       30.22      2.39 o
  -2   0   6      234.08      248.13      4.53 o
  -1   0   6      134.25      156.25      5.29 o
   0   0   6     1890.01     1826.32     19.63 o
   1   0   6      328.04      377.52      6.12 o
   2   0   6      296.62      278.81      5.53 o
   3   0   6     2126.84     2001.17     23.19 o
   4   0   6      230.99      212.47      5.60 o
   5   0   6       83.13       72.50      4.15 o
   6   0   6      152.05      181.36      7.95 o
   7   0   6      234.89      219.29      9.82 o
   8   0   6        1.12       -1.04      9.44 o
   9   0   6       14.57        5.57     11.82 o
  -9   1   6        8.15        0.48      7.14 o
  -8   1   6       21.03       32.53      7.09 o
  -7   1   6       44.02       52.59      7.11 o
  -6   1   6      193.29      190.29      7.53 o
  -5   1   6      207.57      218.33      7.26 o
  -4   1   6     1498.07     1481.05     23.31 o
  -3   1   6      770.39      726.75     10.20 o
  -2   1   6      988.57     1034.00     12.28 o
  -1   1   6       96.05       80.48      2.58 o
   0   1   6     4457.82     4319.97     44.55 o
   1   1   6        1.28        3.97      1.77 o
   2   1   6       87.63       63.17      2.95 o
   3   1   6     1771.00     1806.40     21.38 o
   4   1   6      566.82      560.50      8.38 o
   5   1   6      291.20      319.51      7.65 o
   6   1   6        6.13        4.03      4.87 o
   7   1   6      263.60      235.87     22.55 o
   8   1   6       11.89       14.32     14.19 o
   9   1   6        1.34       -7.76     13.30 o
  -9   2   6       13.24       18.13      7.14 o
  -8   2   6        0.76       -5.29      7.25 o
  -7   2   6       15.17       25.21      6.34 o
  -6   2   6      121.99      118.58      7.93 o
  -5   2   6      223.04      206.10      7.12 o
  -4   2   6      134.25      125.51      5.26 o
  -3   2   6       10.74       20.21      2.52 o
  -2   2   6      600.95      571.44      7.46 o
  -1   2   6     3047.55     2970.78     29.76 o
   0   2   6     7588.59     7784.60     83.80 o
   1   2   6       11.34        5.74      2.17 o
   2   2   6      697.55      667.86     10.36 o
   3   2   6      858.55      881.94     12.16 o
   4   2   6      262.44      255.53      6.57 o
   5   2   6        1.95        1.25      3.38 o
   6   2   6       19.31       20.54      5.22 o
   7   2   6        0.09        2.12      5.90 o
   8   2   6       66.29       77.69      9.42 o
  -9   3   6       12.50       25.21      8.57 o
  -8   3   6       51.08       61.95      8.32 o
  -7   3   6      219.88      213.15      9.81 o
  -6   3   6       66.86       58.59      6.33 o
  -5   3   6      902.46      945.96     15.65 o
  -4   3   6     2176.90     2200.01     30.15 o
  -3   3   6      753.36      748.60     11.39 o
  -2   3   6       80.21       67.28      2.98 o
  -1   3   6     2385.25     2420.90     26.14 o
   0   3   6      207.47      207.56      4.82 o
   1   3   6     2349.29     2333.28     27.12 o
   2   3   6     2075.48     2100.30     28.71 o
   3   3   6       23.30       17.85      3.43 o
   4   3   6      479.97      492.82     10.31 o
   5   3   6       28.24       34.70      4.83 o
   6   3   6       49.49       53.10      6.05 o
   7   3   6       47.01       45.03      7.26 o
   8   3   6        0.39       -3.33      8.16 o
  -9   4   6      119.43      123.59     10.40 o
  -8   4   6      128.58      162.27     10.19 o
  -7   4   6      545.12      506.26     14.88 o
  -6   4   6      138.30      149.50      6.88 o
  -5   4   6      181.14      168.50      6.88 o
  -4   4   6      909.34      900.03     17.82 o
  -3   4   6       29.80       45.05      3.35 o
  -2   4   6      518.93      452.32      7.48 o
  -1   4   6      147.27      134.39      3.89 o
   0   4   6      109.46      107.79      4.26 o
   1   4   6      106.99      106.69      4.40 o
   2   4   6      361.25      363.78      9.22 o
   3   4   6        4.39        6.58      5.27 o
   4   4   6      116.13      127.90      6.05 o
   5   4   6      117.19      110.04      7.05 o
   6   4   6       17.11        6.10      5.95 o
   7   4   6       51.66       44.52      8.46 o
   8   4   6        1.72       -2.30      8.48 o
  -9   5   6       58.75       78.75     11.40 o
  -8   5   6      194.66      191.68     10.76 o
  -7   5   6        6.15        3.11      6.42 o
  -6   5   6       90.07      101.46      7.00 o
  -5   5   6      277.78      265.83      7.85 o
  -4   5   6      513.30      539.30     11.86 o
  -3   5   6      423.31      384.84      8.50 o
  -2   5   6     3245.56     3349.11     37.99 o
  -1   5   6      754.64      805.02     11.29 o
   0   5   6     1042.42      985.19     14.28 o
   1   5   6     1394.33     1334.98     20.06 o
   2   5   6       87.67       77.79      5.33 o
   3   5   6       28.38       32.91      5.19 o
   4   5   6       21.21       10.12      5.16 o
   5   5   6       42.60       40.53      6.46 o
   6   5   6        4.57       -1.20      6.22 o
   7   5   6       10.64        8.01      9.34 o
  -9   6   6      147.66      145.58     12.56 o
  -8   6   6      162.76      174.53     14.24 o
  -7   6   6       67.23       55.88      8.43 o
  -6   6   6        8.91       10.74      6.19 o
  -5   6   6      343.87      340.62      9.05 o
  -4   6   6       19.90       16.22      3.90 o
  -3   6   6      821.01      796.85     13.99 o
  -2   6   6     1017.34     1039.53     15.09 o
  -1   6   6        6.75        8.69      2.64 o
   0   6   6      185.90      178.73      6.57 o
   1   6   6      107.48      111.66      5.03 o
   2   6   6      175.17      156.98      8.30 o
   3   6   6       96.99       71.80      6.19 o
   4   6   6       82.08       74.77      6.66 o
   5   6   6       11.31       10.50      5.37 o
   6   6   6        0.28       -3.95      7.53 o
   7   6   6       10.81        6.47     16.78 o
  -9   7   6       23.81       26.86     10.78 o
  -8   7   6       35.53       41.10      9.96 o
  -7   7   6       46.03       45.90      8.89 o
  -6   7   6        7.47        9.63      6.50 o
  -5   7   6       88.57       99.20      8.17 o
  -4   7   6       28.11       22.92      4.38 o
  -3   7   6     1283.53     1240.82     17.82 o
  -2   7   6      502.19      511.31     10.45 o
  -1   7   6      184.11      188.11      7.30 o
   0   7   6      474.55      468.21      9.15 o
   1   7   6      668.68      651.66     12.26 o
   2   7   6      523.27      506.37     10.88 o
   3   7   6        0.65       -1.63      5.60 o
   4   7   6      182.05      152.52     12.46 o
   5   7   6        4.93       -1.56      6.52 o
   6   7   6        0.27        6.98      8.21 o
   7   7   6       12.35       -0.82     10.82 o
  -9   8   6       89.23       95.08     15.52 o
  -8   8   6       43.90       31.54     10.21 o
  -7   8   6      562.42      524.97     22.81 o
  -6   8   6       12.10        5.12      6.54 o
  -5   8   6      446.89      445.77     14.08 o
  -4   8   6      209.21      219.67     10.63 o
  -3   8   6      502.30      499.96     10.44 o
  -2   8   6      190.17      173.37      5.90 o
  -1   8   6       25.35       32.08      3.88 o
   0   8   6      465.39      504.24     10.59 o
   1   8   6      126.92      139.02      6.02 o
   2   8   6      486.80      482.67     10.89 o
   3   8   6      209.40      207.35      9.23 o
   4   8   6       17.06        7.02      6.43 o
   5   8   6        0.26       -5.55      6.71 o
   6   8   6       45.42       43.70      9.73 o
  -8   9   6      238.61      228.02     17.62 o
  -7   9   6      233.81      237.58     20.55 o
  -6   9   6      258.70      243.07     15.00 o
  -5   9   6      122.12      115.50      8.36 o
  -4   9   6      464.64      472.44     14.48 o
  -3   9   6      178.45      182.42      7.80 o
  -2   9   6        1.75       -2.66      3.81 o
  -1   9   6       82.87       80.47      6.29 o
   0   9   6       26.35       28.26      4.94 o
   1   9   6        3.12       12.72      5.14 o
   2   9   6       19.79       16.13      5.94 o
   3   9   6       32.37       30.58      5.86 o
   4   9   6        6.43       -0.87      6.91 o
   5   9   6        8.91        3.97      7.42 o
  -8  10   6       44.71       41.06     12.93 o
  -7  10   6       34.43       28.68     12.24 o
  -6  10   6       10.42        6.70     10.89 o
  -5  10   6      178.95      177.08     11.79 o
  -4  10   6      149.02      159.40      9.49 o
  -3  10   6      286.10      278.23     11.30 o
  -2  10   6       46.07       32.87      9.96 o
  -1  10   6       31.11       41.42     11.34 o
   0  10   6      279.02      243.03     11.00 o
   1  10   6      122.92      102.32      9.02 o
   2  10   6        1.38        3.72      7.18 o
   3  10   6       13.25        5.82      7.27 o
   4  10   6       15.59       20.36      8.15 o
   5  10   6       16.67       27.49      8.70 o
  -7  11   6      119.01      122.07     15.40 o
  -6  11   6       60.53       46.96     12.16 o
  -5  11   6      191.29      201.12     12.84 o
  -4  11   6       29.04       34.33      9.12 o
  -3  11   6      127.15      107.02     10.21 o
  -2  11   6       81.44       92.32      8.68 o
  -1  11   6       80.22       71.93      8.35 o
   0  11   6        1.74        3.44      6.87 o
   1  11   6        0.65        2.99      7.37 o
   2  11   6        4.97        1.32      7.49 o
   3  11   6        4.71        9.60      8.02 o
   4  11   6       18.22       25.64     10.00 o
  -6  12   6        0.20       -3.16     11.36 o
  -5  12   6       62.80       88.03     13.68 o
  -4  12   6        1.37       -7.34      8.76 o
  -3  12   6       51.46       40.10      9.72 o
  -2  12   6       43.64       37.87      9.47 o
  -1  12   6        1.89        3.10     10.48 o
   0  12   6        7.48       12.62      9.38 o
   1  12   6       17.94       19.65      8.82 o
   2  12   6       23.77        7.65     11.90 o
   3  12   6        3.33        9.36      9.45 o
  -5  13   6       36.35       69.49     14.01 o
  -4  13   6       15.60       17.67     11.59 o
  -3  13   6        6.08       17.54      9.60 o
  -2  13   6        4.61        5.07     13.56 o
  -1  13   6        4.08       -6.77      8.51 o
   0  13   6        3.11        1.56      8.91 o
   1  13   6        6.97       -1.53      9.16 o
   2  13   6        9.47       -3.03     11.17 o
  -4  14   6        1.89      -10.92     10.92 o
  -3  14   6        1.87        7.18     10.96 o
  -2  14   6        5.02       -0.61     10.56 o
  -1  14   6        2.28        7.65     13.68 o
   0  14   6       12.14       -3.61     10.39 o
  -1 -15   7        6.44       25.08     16.57 o
   0 -15   7       14.43       -7.47     14.24 o
   1 -15   7        0.49       -0.54     14.03 o
   2 -15   7       18.78       27.24     14.14 o
   3 -15   7       70.53       84.41     23.18 o
   4 -15   7        2.73       -3.95      8.27 o
  -2 -14   7        0.27        3.01      6.06 o
  -1 -14   7       75.59      104.31     18.58 o
   0 -14   7       16.78        8.50     13.92 o
   1 -14   7       25.68       20.24      8.85 o
   2 -14   7        5.82       21.36     13.32 o
   3 -14   7        3.83        1.08      7.15 o
   4 -14   7       12.63       18.45      7.61 o
   5 -14   7       17.26        7.59      8.69 o
  -3 -13   7       51.56       68.22     10.40 o
  -2 -13   7       14.59       13.16      7.00 o
  -1 -13   7        0.02       -4.71     12.78 o
   0 -13   7       22.04        8.51      8.14 o
   1 -13   7        0.86       -4.70      7.31 o
   2 -13   7        4.19        8.46      6.96 o
   3 -13   7        1.64        7.97      5.43 o
   4 -13   7        0.08        5.21      5.53 o
   5 -13   7        2.51        0.36      7.53 o
   6 -13   7      136.03      146.40     10.38 o
  -4 -12   7        0.42       -1.47      8.10 o
  -3 -12   7        8.67        7.76      7.33 o
  -2 -12   7       44.59       40.95      7.88 o
  -1 -12   7       80.22       68.84      7.15 o
   0 -12   7        2.58        9.77      5.33 o
   1 -12   7        0.15        1.86      4.98 o
   2 -12   7       26.61       31.65      4.61 o
   3 -12   7        2.23       -2.15      3.96 o
   4 -12   7        8.76        2.30      5.40 o
   5 -12   7       99.93      102.40      8.37 o
   6 -12   7      456.58      416.57     15.55 o
   7 -12   7       12.87       11.81      8.04 o
  -5 -11   7       20.35       30.42      9.56 o
  -4 -11   7       18.77       28.82      8.07 o
  -3 -11   7      220.06      200.87     10.40 o
  -2 -11   7      100.46      106.47      6.72 o
  -1 -11   7       12.57        9.29      5.66 o
   0 -11   7        0.12       -1.10      4.88 o
   1 -11   7       28.21       30.79      4.38 o
   2 -11   7       24.00       36.43      4.06 o
   3 -11   7        5.69       12.67      3.50 o
   4 -11   7       42.12       35.15      4.31 o
   5 -11   7       27.87       44.43      6.16 o
   6 -11   7       98.93      128.05      8.92 o
   7 -11   7      167.36      168.11     11.19 o
  -6 -10   7        1.12        8.34      9.37 o
  -5 -10   7        8.04        0.54      8.17 o
  -4 -10   7        8.84       11.70      7.45 o
  -3 -10   7       10.86       25.33      6.96 o
  -2 -10   7        1.29        1.28      3.64 o
  -1 -10   7       16.22       10.18      4.12 o
   0 -10   7      156.69      154.21      7.30 o
   1 -10   7      138.44      136.36      6.52 o
   2 -10   7      513.64      510.66     14.69 o
   3 -10   7        8.64       12.74      4.29 o
   4 -10   7       63.81       75.10      7.64 o
   5 -10   7      439.36      449.92     11.90 o
   6 -10   7        1.20        0.55      6.00 o
   7 -10   7       23.07       22.80      7.97 o
   8 -10   7       58.54       65.37     14.95 o
  -6  -9   7        0.10       -7.62      7.62 o
  -5  -9   7       58.52       47.66      8.34 o
  -4  -9   7      176.00      192.50      9.24 o
  -3  -9   7      189.58      219.19      7.71 o
  -2  -9   7       24.17       24.82      3.35 o
  -1  -9   7        1.83       -2.79      3.11 o
   0  -9   7        0.34        4.60      3.48 o
   1  -9   7       74.67       86.67      4.32 o
   2  -9   7      143.97      126.67      4.70 o
   3  -9   7      214.18      194.59      9.53 o
   4  -9   7      871.95      867.78     21.23 o
   5  -9   7      878.34      825.25     19.80 o
   6  -9   7       10.05        6.44      5.86 o
   7  -9   7      126.72      152.43     10.86 o
   8  -9   7      105.45      101.17     16.19 o
  -7  -8   7        4.28       -3.62     10.29 o
  -6  -8   7        1.20       -7.32      7.32 o
  -5  -8   7       14.55       12.16      6.69 o
  -4  -8   7       78.73       82.68      9.26 o
  -3  -8   7      359.28      321.57      8.01 o
  -2  -8   7        0.61        1.94      2.61 o
  -1  -8   7       15.76       15.12      2.33 o
   0  -8   7      207.99      188.11      6.42 o
   1  -8   7      491.36      509.68     11.09 o
   2  -8   7      152.82      162.48      5.36 o
   3  -8   7        9.38       10.45      3.57 o
   4  -8   7      259.27      266.42     13.08 o
   5  -8   7      119.33       99.77      5.59 o
   6  -8   7      178.48      155.65     20.91 o
   7  -8   7      172.60      194.17     11.20 o
   8  -8   7        1.58       -8.94     12.02 o
  -7  -7   7        0.45       -9.14      9.14 o
  -6  -7   7        0.66       -0.63      6.99 o
  -5  -7   7       54.89       53.31      6.20 o
  -4  -7   7       91.27       88.14      6.00 o
  -3  -7   7       30.25       27.25      3.37 o
  -2  -7   7       25.29       24.72      2.35 o
  -1  -7   7      235.44      239.04      5.32 o
   0  -7   7       23.57       35.91      3.30 o
   1  -7   7      261.47      258.71      6.21 o
   2  -7   7      500.24      488.81     23.07 o
   4  -7   7      129.30      141.22      7.50 o
   5  -7   7        2.33        2.41      3.14 o
   6  -7   7      235.35      236.23      8.09 o
   7  -7   7       82.16       91.50      9.28 o
   8  -7   7        5.42       -4.98     12.29 o
   9  -7   7       53.47       65.43     16.09 o
  -8  -6   7        1.66        5.21     10.37 o
  -7  -6   7       18.73       19.82      9.43 o
  -6  -6   7        2.68        9.63      5.94 o
  -5  -6   7      145.52      124.16      7.03 o
  -4  -6   7       24.07       23.65      3.86 o
  -3  -6   7        1.47        2.79      2.46 o
  -2  -6   7       80.04       90.42      3.18 o
  -1  -6   7      214.83      226.65      4.00 o
   0  -6   7      819.60      811.38     14.38 o
   1  -6   7      141.44      149.76      3.93 o
   3  -6   7      780.13      771.61     27.35 o
   4  -6   7       23.68       23.33      2.26 o
   5  -6   7       85.71       97.88      6.57 o
   6  -6   7      265.30      254.43      8.35 o
   7  -6   7      144.66      156.54     10.58 o
   8  -6   7       42.30       35.75     13.97 o
   9  -6   7       39.83       63.37     16.63 o
  -8  -5   7       64.28       75.90     11.88 o
  -7  -5   7      236.66      248.23     10.96 o
  -6  -5   7       20.19       28.47      6.35 o
  -5  -5   7       68.60       66.22      5.54 o
  -4  -5   7       27.46       20.78      3.91 o
  -3  -5   7       78.10       84.38      3.48 o
  -2  -5   7       56.49       64.40      2.81 o
  -1  -5   7      227.58      246.10      4.50 o
   0  -5   7       30.60       25.43      2.57 o
   1  -5   7       54.53       53.40      2.32 o
   3  -5   7     1107.58     1087.02     29.21 o
   4  -5   7       99.12      107.34      3.64 o
   5  -5   7      311.79      310.77      9.57 o
   6  -5   7      220.37      220.94      8.41 o
   7  -5   7       70.24       75.22      7.51 o
   8  -5   7       92.76       89.31      7.53 o
   9  -5   7        2.27       10.93      7.20 o
  -8  -4   7       43.80       64.82      9.18 o
  -7  -4   7        2.18       -5.31      6.10 o
  -6  -4   7      531.74      516.28     11.96 o
  -5  -4   7        8.42        7.43      4.53 o
  -4  -4   7       60.25       61.91      4.88 o
  -3  -4   7     2110.50     2196.47     26.10 o
  -2  -4   7     1502.21     1605.17     21.28 o
  -1  -4   7     1132.86     1219.50     14.44 o
   0  -4   7       14.47       20.23      1.57 o
   1  -4   7        7.92        7.74      2.12 o
   2  -4   7     2590.57     2604.51     46.27 o
   3  -4   7      295.75      274.21      5.31 o
   4  -4   7       35.09       41.06      3.01 o
   5  -4   7     1013.09      956.26     19.29 o
   6  -4   7      984.63      987.02     17.38 o
   7  -4   7       50.18       53.42      4.57 o
   8  -4   7        6.75       11.69      7.55 o
   9  -4   7        0.82       -2.14      8.77 o
  -9  -3   7        1.43        6.56     11.17 o
  -8  -3   7       46.36       43.22      8.77 o
  -7  -3   7       11.58       18.71      5.80 o
  -6  -3   7       58.11       71.83      5.87 o
  -5  -3   7       17.35       13.35      4.60 o
  -4  -3   7      525.10      534.52     10.25 o
  -3  -3   7       13.51       14.13      2.42 o
  -2  -3   7     1154.95     1232.77     14.24 o
  -1  -3   7     1482.74     1434.27     17.50 o
   0  -3   7      564.71      536.15      7.37 o
   1  -3   7      991.45      956.46     14.29 o
   2  -3   7     2429.43     2473.98     34.02 o
   3  -3   7       84.55      124.01      3.77 o
   4  -3   7      533.00      512.31      7.67 o
   5  -3   7       45.44       43.18      3.12 o
   6  -3   7       22.64       24.41      4.01 o
   7  -3   7      625.51      607.46     16.68 o
   8  -3   7      127.36      125.63     11.16 o
   9  -3   7        9.57        6.62      9.63 o
  -9  -2   7       85.70       95.25     10.71 o
  -8  -2   7      309.97      342.19     14.62 o
  -7  -2   7       72.94       62.80      6.29 o
  -6  -2   7       89.66      101.87      6.83 o
  -5  -2   7      834.20      796.39     15.44 o
  -4  -2   7      984.68      974.56     15.46 o
  -3  -2   7      686.49      750.14     11.32 o
  -2  -2   7     1051.57     1045.55     12.38 o
  -1  -2   7     1817.69     1805.25     20.75 o
   0  -2   7       10.60       11.54      1.33 o
   1  -2   7      737.98      720.09      8.75 o
   2  -2   7     1668.88     1659.31     19.84 o
   3  -2   7       63.34       68.90      2.43 o
   4  -2   7       89.95       92.00      3.55 o
   5  -2   7      386.32      368.64      7.17 o
   6  -2   7       19.49       18.70      4.28 o
   7  -2   7        3.31        8.80      6.29 o
   8  -2   7       10.91       12.89      7.76 o
   9  -2   7        6.61       23.52     14.49 o
  -9  -1   7       17.59       17.38      9.11 o
  -8  -1   7      119.31      141.37      9.20 o
  -7  -1   7      278.28      254.13      9.60 o
  -6  -1   7      631.03      665.45     14.53 o
  -5  -1   7      237.40      236.71      8.00 o
  -4  -1   7       27.35       24.66      3.89 o
  -3  -1   7       70.99       64.37      2.93 o
  -2  -1   7      632.18      520.58      7.29 o
  -1  -1   7        2.10        3.52      1.62 o
   0  -1   7      194.41      181.01      3.98 o
   1  -1   7      109.01      101.97      2.92 o
   2  -1   7     2353.33     2413.68     30.93 o
   3  -1   7      193.80      203.32      4.74 o
   4  -1   7     2432.95     2397.23     27.56 o
   5  -1   7      107.10      116.36      4.94 o
   6  -1   7      164.74      161.73      7.71 o
   7  -1   7        5.16        7.44      5.83 o
   8  -1   7        2.58       -4.06      7.61 o
   9  -1   7       10.99       13.67     11.09 o
  -9   0   7        2.47       -5.45      7.81 o
  -8   0   7       44.40       36.56      9.30 o
  -7   0   7       12.66        1.11      5.63 o
  -6   0   7       47.88       53.95      5.61 o
  -5   0   7      166.11      164.08      6.67 o
  -4   0   7      122.18       99.10      5.03 o
  -3   0   7     1427.66     1499.40     17.40 o
  -2   0   7        9.93        9.13      1.93 o
  -1   0   7     2657.72     2894.86     30.56 o
   0   0   7     3613.01     3587.74     37.33 o
   1   0   7     5404.34     5477.42     63.58 o
   2   0   7      655.96      703.47     11.07 o
   3   0   7      802.32      786.81     12.51 o
   4   0   7      410.63      427.29      7.56 o
   5   0   7       52.60       51.60      3.77 o
   6   0   7       49.64       58.31      5.71 o
   7   0   7       46.55       56.17      8.11 o
   8   0   7       11.58       28.06      8.58 o
   9   0   7        0.52       -9.54     11.64 o
  -9   1   7        0.67       -6.32      7.45 o
  -8   1   7        5.81        3.72      7.59 o
  -7   1   7        1.18        3.98      6.44 o
  -6   1   7      181.13      184.01      7.67 o
  -5   1   7      391.16      353.10      9.79 o
  -4   1   7       34.96       34.02      4.11 o
  -3   1   7     1067.39     1023.79     13.56 o
  -2   1   7      690.19      714.88      9.42 o
  -1   1   7      141.30      134.61      3.44 o
   0   1   7     5273.57     5310.73     57.85 o
   1   1   7     4806.39     4706.47     51.59 o
   2   1   7      541.90      538.36      9.27 o
   3   1   7      194.06      202.84      5.03 o
   4   1   7      815.20      836.79     12.92 o
   5   1   7      385.26      380.53      8.38 o
   6   1   7      146.10      147.57      7.07 o
   7   1   7       25.02       18.52      6.19 o
   8   1   7        0.09        8.16      7.44 o
  -9   2   7       34.85       24.27      7.89 o
  -8   2   7        1.71        9.59      7.61 o
  -7   2   7      205.72      248.77     14.53 o
  -6   2   7      130.27      136.64      6.96 o
  -5   2   7       25.73       25.03      4.58 o
  -4   2   7      682.42      640.71     12.75 o
  -3   2   7     1059.66     1039.35     14.79 o
  -2   2   7      948.69      936.09     12.47 o
  -1   2   7      357.94      327.03      7.28 o
   0   2   7     1905.51     2125.38     24.78 o
   1   2   7       67.49       63.19      3.08 o
   2   2   7      591.05      574.56      9.55 o
   3   2   7      295.12      287.07      6.30 o
   4   2   7       86.58       95.76      4.57 o
   5   2   7      805.66      791.29     15.89 o
   6   2   7       21.55       31.70      6.17 o
   7   2   7        7.02        8.27      6.39 o
   8   2   7        2.58       -1.99      7.52 o
  -9   3   7       22.42       18.20      8.91 o
  -8   3   7       61.41       76.47      8.69 o
  -7   3   7      231.94      250.45     10.66 o
  -6   3   7        5.95        5.70      4.87 o
  -5   3   7      205.34      184.15      7.14 o
  -4   3   7     2529.84     2511.20     37.48 o
  -3   3   7     2676.51     2663.94     33.13 o
  -2   3   7       19.70       12.63      2.69 o
  -1   3   7     1146.92     1061.15     13.86 o
   0   3   7     2672.35     2769.74     33.99 o
   1   3   7       38.47       39.51      2.94 o
   2   3   7     1171.26     1122.70     17.35 o
   3   3   7      124.91      113.52      5.24 o
   4   3   7       84.85       92.40      4.83 o
   5   3   7      241.74      243.31      9.00 o
   6   3   7       63.12       73.09      7.06 o
   7   3   7       65.55       63.81      8.66 o
   8   3   7        6.57       12.78      8.40 o
  -9   4   7        4.86       19.24     12.04 o
  -8   4   7       47.81       55.46      8.92 o
  -7   4   7      216.46      244.04     15.67 o
  -6   4   7       13.05        6.04      3.88 o
  -5   4   7       85.42       78.37      5.74 o
  -4   4   7      541.98      480.40     10.98 o
  -3   4   7      416.69      398.81      8.06 o
  -2   4   7     2322.83     2298.42     29.01 o
  -1   4   7      328.32      334.30      7.07 o
   0   4   7      500.56      493.24      9.57 o
   1   4   7       77.59       84.73      5.93 o
   2   4   7       12.53       11.34      4.07 o
   3   4   7      240.85      235.07      8.13 o
   4   4   7       56.40       65.73      5.18 o
   5   4   7       34.88       33.50      6.17 o
   6   4   7        0.82        3.00      6.18 o
   7   4   7       16.69       22.98      8.08 o
   8   4   7        0.31        6.45     10.53 o
  -9   5   7        0.79       -2.62      9.58 o
  -8   5   7      199.95      194.96     11.55 o
  -7   5   7       11.84       16.92      6.95 o
  -6   5   7        3.15       -0.76      6.52 o
  -5   5   7      211.11      184.57      8.56 o
  -4   5   7      783.43      797.72     14.19 o
  -3   5   7      138.07      134.86      5.08 o
  -2   5   7      398.92      372.36      7.29 o
  -1   5   7      482.49      479.39      8.93 o
   0   5   7      336.32      330.61      7.91 o
   1   5   7       82.43       71.45      4.44 o
   2   5   7     1405.61     1400.01     23.51 o
   3   5   7      641.15      620.57     13.85 o
   4   5   7      130.84      154.18      8.22 o
   5   5   7        3.73        0.05      5.91 o
   6   5   7       10.53       17.10      6.84 o
   7   5   7       40.79       46.01     16.45 o
  -9   6   7       12.39       11.26     10.36 o
  -8   6   7      320.97      323.53     15.41 o
  -7   6   7       71.99       83.29      8.71 o
  -6   6   7      111.73      108.74      8.31 o
  -5   6   7     1671.35     1591.42     26.60 o
  -4   6   7      778.47      779.54     15.80 o
  -3   6   7      463.85      480.17     11.68 o
  -2   6   7      272.13      254.47      6.40 o
  -1   6   7      881.31      864.46     16.26 o
   0   6   7       11.46       16.20      3.71 o
   1   6   7      606.05      625.08     12.04 o
   2   6   7      174.71      177.29      9.37 o
   3   6   7       47.40       53.01      6.29 o
   4   6   7      166.16      161.65     10.22 o
   5   6   7        3.47        2.96      6.51 o
   6   6   7        3.70        3.93      7.90 o
   7   6   7       16.31       22.57     13.56 o
  -9   7   7      110.23      142.50     13.27 o
  -8   7   7      222.39      233.35     14.32 o
  -7   7   7       40.83       32.28      8.18 o
  -6   7   7     1099.30     1051.39     23.07 o
  -5   7   7      817.58      802.50     18.89 o
  -4   7   7       74.81       75.11      5.97 o
  -3   7   7        3.68        2.49      2.97 o
  -2   7   7      606.06      602.44     10.90 o
  -1   7   7       14.07        5.29      3.84 o
   0   7   7       71.30       81.02      6.67 o
   1   7   7        2.72       -1.29      3.89 o
   2   7   7      193.31      198.25      7.25 o
   3   7   7      287.47      282.88      8.90 o
   4   7   7        6.07       16.30      6.23 o
   5   7   7       14.46       14.52      7.16 o
   6   7   7       23.64       48.98      9.73 o
  -8   8   7      270.26      259.73     16.08 o
  -7   8   7        4.39       13.70      8.94 o
  -6   8   7       52.95       45.07      7.47 o
  -5   8   7       11.25        1.71      6.27 o
  -4   8   7       89.88       85.99      7.54 o
  -3   8   7       89.45       91.08      5.55 o
  -2   8   7        8.52       13.55      4.23 o
  -1   8   7       12.53        9.63      3.98 o
   0   8   7      229.02      238.15     10.80 o
   1   8   7      100.94       85.82      5.99 o
   2   8   7      113.44      109.06      6.20 o
   3   8   7        2.74        6.83      6.16 o
   4   8   7       18.76        7.35      7.64 o
   5   8   7        1.56        3.49      7.47 o
   6   8   7        9.30       -2.63      9.96 o
  -8   9   7      251.85      237.24     25.22 o
  -7   9   7       99.66      105.63     11.59 o
  -6   9   7     1044.02      967.47     26.38 o
  -5   9   7       60.84       77.27      8.43 o
  -4   9   7      107.61      111.51      8.49 o
  -3   9   7      537.02      547.47     22.37 o
  -2   9   7       10.45        5.64      4.88 o
  -1   9   7        0.39       -3.84      6.13 o
   0   9   7      395.01      368.98     10.53 o
   1   9   7      171.90      151.60      8.26 o
   2   9   7       57.34       72.04      6.92 o
   3   9   7      101.98       98.96      7.94 o
   4   9   7        5.73        5.83      7.72 o
   5   9   7        1.88        2.70      7.91 o
  -7  10   7      274.62      259.67     15.29 o
  -6  10   7      110.69      108.28     11.24 o
  -5  10   7      255.37      242.19     15.37 o
  -4  10   7       11.06       18.03      7.26 o
  -3  10   7      183.24      214.39     10.97 o
  -2  10   7       20.07       23.03      7.30 o
  -1  10   7       98.64      116.85      8.90 o
   0  10   7        3.28       -2.82      6.57 o
   1  10   7       25.32       35.11      7.70 o
   2  10   7       86.23       91.62      9.15 o
   3  10   7        0.52       -7.70      7.70 o
   4  10   7       18.56       21.89      8.99 o
  -7  11   7      227.29      202.29     21.07 o
  -6  11   7       63.21       67.75     11.30 o
  -5  11   7        0.25       -6.30      8.67 o
  -4  11   7      228.14      254.81     14.44 o
  -3  11   7       28.08       26.64      9.34 o
  -2  11   7       28.64       21.24      7.66 o
  -1  11   7       95.40       88.44      9.03 o
   0  11   7       19.40       18.46      7.67 o
   1  11   7        0.16        8.20      8.13 o
   2  11   7        9.40        5.01     12.45 o
   3  11   7       19.17       14.57      8.60 o
  -6  12   7        1.45        2.11     12.92 o
  -5  12   7      179.30      207.01     16.71 o
  -4  12   7       52.07       51.39     10.82 o
  -3  12   7        6.77        9.08      9.89 o
  -2  12   7        4.34       15.31      9.67 o
  -1  12   7        3.38        3.22      9.23 o
   0  12   7        3.93        5.86      9.58 o
   1  12   7       66.04       75.41     11.32 o
   2  12   7       14.78       15.31      9.65 o
  -5  13   7       46.21       29.09     14.41 o
  -4  13   7        0.93       -2.24     15.44 o
  -3  13   7        0.84        6.96     10.52 o
  -2  13   7       29.56       36.56     10.76 o
  -1  13   7       35.73       56.68     11.21 o
   0  13   7       22.00       21.39      9.66 o
   1  13   7        4.00        8.39      9.38 o
   0 -15   8        2.79       16.90     15.49 o
   1 -15   8        1.04       15.76     13.81 o
   2 -15   8        3.72        3.79      8.66 o
   3 -15   8       12.19       19.40      8.22 o
  -2 -14   8        4.17        4.50     16.25 o
  -1 -14   8        3.83       -1.73     13.87 o
   0 -14   8        1.26       -1.14     13.22 o
   1 -14   8      171.79      161.76     14.19 o
   2 -14   8       28.28       23.27      8.00 o
   3 -14   8        3.38        4.74      7.00 o
   4 -14   8        4.41       15.01      6.85 o
   5 -14   8        2.20       16.63      7.06 o
  -3 -13   8        0.82       11.97      7.65 o
  -2 -13   8        6.23       13.87     15.65 o
  -1 -13   8       40.63       49.67     14.46 o
   0 -13   8       25.69       28.11      8.33 o
   1 -13   8       32.98       41.61      8.31 o
   2 -13   8       26.97       24.58      5.78 o
   3 -13   8        2.43        9.56      5.33 o
   4 -13   8        0.28        1.33      5.19 o
   5 -13   8       51.94       39.23      6.91 o
   6 -13   8        2.48       -2.13      6.76 o
  -4 -12   8        0.09        8.83      8.24 o
  -3 -12   8        0.05       -4.88      7.06 o
  -2 -12   8       52.16       47.12      6.74 o
  -1 -12   8        3.38       -1.62      6.02 o
   0 -12   8       61.80       56.26      6.54 o
   1 -12   8       41.77       44.84      5.86 o
   2 -12   8       32.79       29.44      4.38 o
   3 -12   8        0.82       -2.11      3.31 o
   4 -12   8       29.78       30.14      4.21 o
   5 -12   8        6.89        9.82      5.67 o
   6 -12   8      126.74      100.50      8.39 o
   7 -12   8        7.03       11.70     11.48 o
  -5 -11   8       13.70       14.06      9.00 o
  -4 -11   8        0.38       13.15      7.63 o
  -3 -11   8       50.89       50.53      7.70 o
  -2 -11   8       18.89       21.85      4.60 o
  -1 -11   8      177.61      218.89      9.54 o
   0 -11   8      110.11      115.47      8.03 o
   1 -11   8       16.52        9.09      3.96 o
   2 -11   8       25.68       28.71      3.75 o
   3 -11   8        0.31       -3.90      3.90 o
   4 -11   8      119.54      118.39      6.33 o
   5 -11   8       43.52       38.59      4.59 o
   6 -11   8       11.23       17.11      6.39 o
   7 -11   8        8.30       11.60      7.74 o
  -6 -10   8       11.58       11.06      9.81 o
  -5 -10   8        4.37        3.02      8.44 o
  -4 -10   8      144.74      133.16      9.84 o
  -3 -10   8      128.58      119.27      8.37 o
  -2 -10   8        8.83       10.68      5.22 o
  -1 -10   8      100.19       93.31      9.67 o
   0 -10   8        5.51       -1.21      4.62 o
   1 -10   8       90.65       89.22      5.69 o
   2 -10   8        4.30        3.97      4.35 o
   3 -10   8        0.22        1.32      3.26 o
   4 -10   8     1592.85     1504.03     56.03 o
   5 -10   8       63.60       61.53      4.62 o
   6 -10   8       30.88       38.05      6.66 o
   7 -10   8       24.98       25.85      7.92 o
   8 -10   8       13.91      -10.56     12.57 o
  -6  -9   8       11.72       25.63      9.42 o
  -5  -9   8       39.72       47.90      9.04 o
  -4  -9   8       64.06       59.35      8.13 o
  -3  -9   8      101.85       92.28      6.58 o
  -2  -9   8      282.51      290.04      7.11 o
  -1  -9   8        0.66       -0.53      4.11 o
   0  -9   8        1.43        6.64      3.69 o
   1  -9   8       90.48       97.41      4.45 o
   2  -9   8       34.93       27.94      3.90 o
   4  -9   8       22.68       24.69      4.01 o
   5  -9   8      113.01       92.77      4.25 o
   6  -9   8        0.19       -5.58      5.58 o
   7  -9   8       67.10       70.83     12.27 o
   8  -9   8       62.88       65.37     14.95 o
  -7  -8   8        6.42        7.73     10.12 o
  -6  -8   8       21.21       14.11      7.54 o
  -5  -8   8        0.06        6.22      6.81 o
  -4  -8   8       15.18       21.14      6.40 o
  -3  -8   8      155.50      162.25      6.03 o
  -2  -8   8       55.05       59.69      3.19 o
  -1  -8   8        9.39       12.48      3.47 o
   0  -8   8        0.19       -2.73      2.73 o
   1  -8   8      889.37      905.08     15.84 o
   2  -8   8      837.46      840.86     35.15 o
   4  -8   8      407.11      394.22     11.03 o
   5  -8   8       23.07       26.58      3.39 o
   6  -8   8       13.51       12.60      4.85 o
   7  -8   8      121.94      143.72     10.39 o
   8  -8   8       35.43       56.27     14.68 o
  -7  -7   8       31.47       22.85     10.98 o
  -6  -7   8        0.63       -2.32      7.03 o
  -5  -7   8        0.51        2.55      5.89 o
  -4  -7   8      147.14      146.73      6.19 o
  -3  -7   8       21.41       22.07      2.95 o
  -2  -7   8       14.35       15.71      2.70 o
  -1  -7   8       42.80       45.83      3.21 o
   0  -7   8      183.01      185.22      7.97 o
   1  -7   8        3.40        1.95      2.25 o
   2  -7   8        4.52       11.37      8.88 o
   4  -7   8      607.42      606.20     39.70 o
   5  -7   8      147.77      154.34      5.53 o
   6  -7   8        1.00        4.63      4.81 o
   7  -7   8       22.13       27.45      8.45 o
   8  -7   8       40.88       55.73     14.52 o
  -8  -6   8       10.85       17.44     15.66 o
  -7  -6   8        0.01        0.90      7.73 o
  -6  -6   8        8.80        7.98      6.79 o
  -5  -6   8        0.11        2.60      4.78 o
  -4  -6   8      314.26      321.27      8.36 o
  -3  -6   8      428.06      417.97      8.30 o
  -2  -6   8       39.26       47.80      2.81 o
  -1  -6   8      238.29      248.72      4.61 o
   0  -6   8      139.43      123.39      4.70 o
   1  -6   8       96.91      104.71      3.77 o
   2  -6   8      260.86      257.97     17.76 o
   3  -6   8      263.02      249.07     14.60 o
   4  -6   8      801.95      724.07     14.68 o
   5  -6   8        7.21        7.62      3.80 o
   6  -6   8      344.06      328.18     15.11 o
   7  -6   8      217.39      195.17      9.52 o
   8  -6   8        3.41       -2.17     12.57 o
  -8  -5   8       17.06       28.35     10.52 o
  -7  -5   8        0.04        6.26      7.62 o
  -6  -5   8        3.91        0.95      5.39 o
  -5  -5   8        1.20        1.43      4.49 o
  -4  -5   8       74.13       72.86      4.82 o
  -3  -5   8        8.31       14.64      2.88 o
  -2  -5   8       43.90       34.29      2.53 o
  -1  -5   8      317.94      308.41      4.83 o
   0  -5   8     1109.74     1129.11     16.96 o
   1  -5   8      181.64      190.94      4.98 o
   2  -5   8      870.09      964.19     18.02 o
   3  -5   8      555.58      495.66      9.23 o
   4  -5   8       83.53       79.05      3.47 o
   5  -5   8      170.09      172.59      5.69 o
   6  -5   8      372.44      342.25     11.20 o
   7  -5   8       94.56      104.84      8.26 o
   8  -5   8        2.36       -3.79     12.94 o
   9  -5   8       42.24       60.39     17.01 o
  -8  -4   8       51.28       65.47     11.01 o
  -7  -4   8      317.52      298.36     10.31 o
  -6  -4   8        4.19       -5.21      5.21 o
  -5  -4   8      128.09      116.30      6.78 o
  -4  -4   8       67.56       75.09      4.59 o
  -3  -4   8       28.94       44.80      3.83 o
  -2  -4   8      259.10      267.07      5.42 o
  -1  -4   8     1296.02     1263.13     15.07 o
   0  -4   8      802.94      843.95     14.08 o
   1  -4   8       53.81       45.61      2.85 o
   2  -4   8       23.08       29.11      2.93 o
   3  -4   8        9.29        8.01      1.93 o
   4  -4   8        0.73       -1.10      2.65 o
   5  -4   8       24.98       19.91      3.71 o
   6  -4   8       33.71       22.68      5.68 o
   7  -4   8       62.01       71.98      4.93 o
   8  -4   8       78.50       67.19      7.39 o
   9  -4   8       34.03       54.00     22.99 o
  -8  -3   8        0.20        9.49      7.19 o
  -7  -3   8      251.40      254.87     10.06 o
  -6  -3   8      290.85      288.86      9.95 o
  -5  -3   8      323.04      320.68      9.68 o
  -4  -3   8      565.74      560.14     10.62 o
  -3  -3   8        1.87        8.20      2.60 o
  -2  -3   8      246.60      283.38      5.54 o
  -1  -3   8      168.07      166.59      3.83 o
   0  -3   8      342.47      287.85      4.39 o
   1  -3   8      845.40      849.63     11.94 o
   2  -3   8       59.86       53.17      3.01 o
   3  -3   8      955.41      933.16     14.37 o
   4  -3   8        3.77        0.13      2.42 o
   5  -3   8      363.21      341.05      8.32 o
   6  -3   8      425.72      419.54      9.29 o
   7  -3   8       21.03       21.77      6.38 o
   8  -3   8      190.16      173.67     10.27 o
   9  -3   8       19.73       18.29     10.14 o
  -9  -2   8       64.08       67.92     10.20 o
  -8  -2   8       22.26       -1.52      7.01 o
  -7  -2   8       17.41        7.13      6.18 o
  -6  -2   8      167.29      157.39      7.77 o
  -5  -2   8      125.67      125.62      6.71 o
  -4  -2   8       13.86       20.32      3.45 o
  -3  -2   8      186.36      216.07      5.21 o
  -2  -2   8      567.82      671.27      9.57 o
  -1  -2   8     6519.39     6610.45     71.45 o
   0  -2   8       33.29       34.17      2.10 o
   1  -2   8       19.10       22.29      2.01 o
   2  -2   8      653.76      564.80      8.83 o
   3  -2   8      355.55      361.43      6.41 o
   4  -2   8      354.29      358.00      6.54 o
   5  -2   8      365.84      381.49      7.46 o
   6  -2   8      659.84      651.61     16.47 o
   7  -2   8      145.29      158.22     10.96 o
   8  -2   8        2.75        6.05      7.60 o
   9  -2   8      102.49      129.66     21.01 o
  -9  -1   8        0.62       -6.03      8.06 o
  -8  -1   8      121.30      110.51      8.66 o
  -7  -1   8       70.00       59.83      6.81 o
  -6  -1   8       73.63       80.23      6.29 o
  -5  -1   8       36.02       43.92      5.03 o
  -4  -1   8      470.65      478.19      9.89 o
  -3  -1   8        1.67       -0.30      2.46 o
  -2  -1   8      246.15      256.03      5.00 o
  -1  -1   8       81.71       74.15      2.70 o
   0  -1   8     1685.43     1787.85     22.11 o
   1  -1   8     3119.53     3107.80     36.71 o
   2  -1   8     1801.77     1650.67     21.98 o
   3  -1   8       54.61       54.88      2.97 o
   4  -1   8     1376.74     1374.19     18.24 o
   5  -1   8      116.47      115.56      4.40 o
   6  -1   8      205.13      214.20      7.77 o
   7  -1   8       89.54       82.65      8.85 o
   8  -1   8      102.33      110.58     10.21 o
  -9   0   8       13.30       10.59      8.20 o
  -8   0   8       16.04       15.87      7.81 o
  -7   0   8       41.35       30.44      7.28 o
  -6   0   8      228.50      224.31      8.58 o
  -5   0   8      371.56      373.91     12.71 o
  -4   0   8        0.84        1.80      3.40 o
  -3   0   8      454.97      444.14      8.23 o
  -2   0   8     4312.98     4223.43     44.18 o
  -1   0   8      299.08      262.55      4.98 o
   0   0   8     1432.49     1550.57     18.43 o
   1   0   8     1718.64     1540.12     19.71 o
   2   0   8      186.43      227.98      6.20 o
   3   0   8        8.94        8.64      2.91 o
   4   0   8      245.90      255.75      7.13 o
   5   0   8       94.26      109.75      4.61 o
   6   0   8       78.38       77.88      6.32 o
   7   0   8       82.40       95.37      8.06 o
   8   0   8        3.64       -7.02      7.02 o
  -9   1   8       71.59       95.75      9.42 o
  -8   1   8        0.63       -1.86      7.68 o
  -7   1   8      182.30      184.95      9.90 o
  -6   1   8        3.78       10.80      5.28 o
  -5   1   8     1334.08     1268.85     21.91 o
  -4   1   8       58.40       69.67      6.62 o
  -3   1   8      665.71      664.32     10.76 o
  -2   1   8     1484.09     1478.78     17.20 o
  -1   1   8      111.94      110.18      3.39 o
   0   1   8      415.37      354.22      6.53 o
   1   1   8      368.22      290.34      5.90 o
   2   1   8      128.37      127.84      4.29 o
   3   1   8      156.89      148.22      4.87 o
   4   1   8      115.55      132.51      5.12 o
   5   1   8      177.02      179.86      7.38 o
   6   1   8        3.94       -0.67      5.39 o
   7   1   8       33.50       38.68     11.05 o
   8   1   8       41.64       50.94      9.26 o
  -9   2   8       63.94       55.14     10.05 o
  -8   2   8       26.67       13.91      8.08 o
  -7   2   8       93.98      107.66     11.01 o
  -6   2   8      156.18      168.13      7.70 o
  -5   2   8       61.43       65.86      7.46 o
  -4   2   8      233.17      266.10      8.39 o
  -3   2   8     1243.76     1259.26     18.98 o
  -2   2   8      137.25      122.67      4.00 o
  -1   2   8      694.12      757.77     10.17 o
   0   2   8      383.49      317.77      6.24 o
   1   2   8      434.76      475.74      7.98 o
   2   2   8        2.81        2.23      2.72 o
   3   2   8      187.66      189.96      5.28 o
   4   2   8       15.34       18.90      4.12 o
   5   2   8      188.40      198.33     12.67 o
   6   2   8        2.65        1.82      6.41 o
   7   2   8       14.33        9.86      7.33 o
   8   2   8        2.88       -0.14      9.48 o
  -9   3   8        0.67       13.98     10.32 o
  -8   3   8       40.02       42.52      8.29 o
  -7   3   8      461.40      452.04     14.87 o
  -6   3   8      250.09      251.40      9.20 o
  -5   3   8      227.56      204.05      7.74 o
  -4   3   8     1317.86     1299.44     21.92 o
  -3   3   8     1269.88     1231.88     18.80 o
  -2   3   8       33.95       30.07      3.25 o
  -1   3   8     2939.53     2912.71     35.85 o
   0   3   8     1556.85     1461.77     19.63 o
   1   3   8     1871.69     1871.29     24.37 o
   2   3   8        1.45        0.76      3.08 o
   3   3   8       18.72       25.46      4.22 o
   4   3   8      151.86      162.34      8.13 o
   5   3   8      204.94      184.81      8.46 o
   6   3   8      120.74      166.01      9.68 o
   7   3   8        6.36       10.89      7.96 o
   8   3   8        2.72        4.37     11.62 o
  -9   4   8      118.70      141.29     13.63 o
  -8   4   8        4.01       -7.55      7.55 o
  -7   4   8      154.32      178.70     10.70 o
  -6   4   8      469.75      465.33     13.97 o
  -5   4   8       70.26       60.91      5.49 o
  -4   4   8     1108.92     1012.74     20.78 o
  -3   4   8      145.13      136.63      5.63 o
  -2   4   8       42.45       38.51      3.49 o
  -1   4   8      788.09      759.47     12.10 o
   0   4   8      136.74      132.84      5.32 o
   1   4   8      338.48      364.45      8.62 o
   2   4   8     1035.68     1034.47     16.88 o
   3   4   8      458.90      462.46     13.14 o
   4   4   8      124.03      140.68      7.98 o
   5   4   8        7.48        0.94      5.62 o
   6   4   8       39.22       34.55      7.85 o
   7   4   8       25.65       29.28      8.81 o
  -9   5   8       17.07       17.70     10.99 o
  -8   5   8       72.38       84.66      9.53 o
  -7   5   8      308.28      316.12     12.57 o
  -6   5   8       12.23        9.07      6.40 o
  -5   5   8     1568.14     1560.23     26.46 o
  -4   5   8      648.02      652.31     14.07 o
  -3   5   8     1599.66     1577.06     23.55 o
  -2   5   8        2.72        2.43      3.21 o
  -1   5   8      944.91      908.16     15.12 o
   0   5   8      648.86      597.99     14.59 o
   1   5   8       89.35       92.90      6.93 o
   2   5   8      235.43      264.77      8.01 o
   3   5   8      264.14      228.70      8.77 o
   4   5   8      222.61      268.69     12.50 o
   5   5   8       99.49       95.96      7.71 o
   6   5   8        8.16       15.19      8.03 o
   7   5   8        3.30       18.02     10.30 o
  -9   6   8       14.73       23.96     11.03 o
  -8   6   8      219.07      220.43     14.42 o
  -7   6   8      133.23      170.44     10.55 o
  -6   6   8        4.91        3.39      6.46 o
  -5   6   8      517.24      510.26     14.84 o
  -4   6   8       38.27       41.51      5.42 o
  -3   6   8      114.04      122.51      6.63 o
  -2   6   8      288.88      275.24      7.28 o
  -1   6   8      315.01      281.95      7.37 o
   0   6   8       17.62       10.98      4.00 o
   1   6   8        4.15       -0.87      3.92 o
   2   6   8      329.72      298.05      8.72 o
   3   6   8        6.37        7.61      4.62 o
   4   6   8       35.49       26.73      6.39 o
   5   6   8       31.92       31.65      7.07 o
   6   6   8        5.29        0.32      9.58 o
  -8   7   8      211.89      224.16     26.79 o
  -7   7   8      282.06      290.76     13.01 o
  -6   7   8       29.18       33.50      7.65 o
  -5   7   8      134.06      134.57      8.84 o
  -4   7   8      158.25      176.30      9.25 o
  -3   7   8       24.05       23.04      5.72 o
  -2   7   8     1004.98     1003.00     15.65 o
  -1   7   8      212.97      208.68      7.23 o
   0   7   8        8.37        3.99      4.02 o
   1   7   8      759.19      778.82     14.51 o
   2   7   8      218.21      214.85      8.54 o
   3   7   8      162.45      156.84      7.20 o
   4   7   8        1.85       12.86      7.35 o
   5   7   8        0.71       -7.93      7.93 o
   6   7   8        0.06       -4.42     10.37 o
  -8   8   8       76.98      113.28     13.15 o
  -7   8   8       43.67       19.83      9.87 o
  -6   8   8      723.96      677.15     18.86 o
  -5   8   8      366.71      396.35     14.08 o
  -4   8   8      244.09      247.38     10.83 o
  -3   8   8        1.86       -0.29      5.94 o
  -2   8   8      539.45      564.34     13.91 o
  -1   8   8      172.61      179.95      7.12 o
   0   8   8       41.68       48.15      5.19 o
   1   8   8       64.79       76.53      5.63 o
   2   8   8       11.30       12.43      5.54 o
   3   8   8       37.41       38.09      6.28 o
   4   8   8        2.81       -4.28      6.18 o
   5   8   8        0.03        1.67      7.66 o
  -8   9   8        2.05       23.96     11.55 o
  -7   9   8        2.30        6.25     10.40 o
  -6   9   8      125.05      119.47     14.32 o
  -5   9   8      187.76      200.73     11.08 o
  -4   9   8       27.60       27.97      7.67 o
  -3   9   8      259.70      261.95     11.46 o
  -2   9   8      146.58      146.73      9.53 o
  -1   9   8       31.71       21.29      5.71 o
   0   9   8       11.72       13.98      6.30 o
   1   9   8        4.95        8.22      5.13 o
   2   9   8       10.06        4.17      5.62 o
   3   9   8        4.86        2.09      7.96 o
   4   9   8       39.32       32.42      9.14 o
   5   9   8       23.78       25.37     11.10 o
  -7  10   8       27.60       23.31     10.68 o
  -6  10   8      227.18      203.69     14.20 o
  -5  10   8       12.79       23.98      9.85 o
  -4  10   8       41.62       40.27      8.26 o
  -3  10   8      268.81      276.31     15.22 o
  -2  10   8        1.07       -4.91      6.81 o
  -1  10   8       43.51       44.82      8.15 o
   0  10   8        0.50       -2.07      6.96 o
   1  10   8       21.96       14.38      8.02 o
   2  10   8        0.99        3.46      8.04 o
   3  10   8       91.97      101.58     12.57 o
   4  10   8        1.72       -3.27      8.17 o
  -6  11   8      217.18      222.00     14.97 o
  -5  11   8       80.21       77.02     16.53 o
  -4  11   8        5.96        3.06      9.87 o
  -3  11   8        6.98       -2.23      9.92 o
  -2  11   8       20.75       24.57     11.03 o
  -1  11   8        2.44        8.94      7.89 o
   0  11   8        1.21       -0.57      7.64 o
   1  11   8       22.09        1.62      8.23 o
   2  11   8        5.73        4.24      8.70 o
   3  11   8        5.25       -0.42      8.64 o
  -5  12   8        0.12       -7.73     10.35 o
  -4  12   8        5.09       14.71     10.80 o
  -3  12   8        1.30       -1.45     11.89 o
  -2  12   8        0.16       -0.92      9.74 o
  -1  12   8       15.78        4.69      9.56 o
   0  12   8        7.35       -4.04      9.44 o
   1  12   8       44.88       34.00     14.56 o
   2  12   8        1.94       -9.15      9.57 o
  -4  13   8      104.92       95.45     16.20 o
  -3  13   8       19.47       -4.13     10.43 o
  -2  13   8        0.76        6.25     12.31 o
  -1  13   8        0.83       -0.65     10.91 o
   0  13   8       12.35        0.91     11.16 o
   1 -15   9        7.01        5.69     13.59 o
   2 -15   9        0.01        3.05      8.11 o
  -2 -14   9       19.15        5.15     16.36 o
  -1 -14   9       38.25       25.29     14.95 o
   0 -14   9        6.49        6.28     13.11 o
   1 -14   9        0.02        5.52      7.94 o
   2 -14   9       42.07       31.33     16.63 o
   3 -14   9        0.97        6.01      9.88 o
   4 -14   9       15.18       16.08      6.28 o
  -3 -13   9        5.38        1.71      6.40 o
  -2 -13   9        9.80       13.54     14.57 o
  -1 -13   9       31.30       17.44     13.54 o
   0 -13   9        1.48        4.18      7.81 o
   1 -13   9       34.67       31.61      7.54 o
   2 -13   9       11.69       16.32      5.44 o
   3 -13   9       65.17       65.13      6.54 o
   4 -13   9       23.27       20.12      4.91 o
   5 -13   9       66.29       69.67      6.52 o
  -4 -12   9       11.90       15.18      8.25 o
  -3 -12   9       76.36       77.01      8.08 o
  -2 -12   9       79.70       81.19     15.44 o
  -1 -12   9        5.76       -1.24      6.26 o
   0 -12   9        6.73       14.21      5.87 o
   1 -12   9        0.87       -3.56      4.96 o
   2 -12   9       13.40       17.45      4.10 o
   3 -12   9       10.32       10.07      3.45 o
   4 -12   9        3.44        2.09      6.04 o
   5 -12   9        0.02        5.59      4.96 o
   6 -12   9      440.13      423.15     34.45 o
  -5 -11   9        1.84        9.52      8.84 o
  -4 -11   9       29.29       51.44      8.44 o
  -3 -11   9        3.16        1.47      6.52 o
  -2 -11   9      318.67      318.61     13.17 o
  -1 -11   9       31.31       23.96      8.21 o
   0 -11   9      135.52      134.83      9.65 o
   1 -11   9       85.81       74.40      5.96 o
   2 -11   9       44.11       55.12      6.61 o
   3 -11   9        0.62       16.95     11.64 o
   5 -11   9      129.86      124.44      6.29 o
   6 -11   9      154.34      164.75      8.78 o
   7 -11   9        0.32        4.64      7.52 o
  -5 -10   9        0.12       -0.42      8.37 o
  -4 -10   9        9.01       18.00      7.25 o
  -3 -10   9       10.70        4.23      6.25 o
  -2 -10   9       59.67       42.60      4.69 o
  -1 -10   9        7.52        4.82      7.12 o
   0 -10   9      101.68      123.52      9.02 o
   1 -10   9      155.66      155.80      7.02 o
   2 -10   9       12.22        6.39      3.55 o
   3 -10   9      547.97      520.00     28.60 o
   5 -10   9        1.84        1.80      2.94 o
   6 -10   9       59.07       60.14      6.77 o
   7 -10   9        0.31        4.52     11.83 o
  -6  -9   9       30.04        8.15     10.23 o
  -5  -9   9       15.52       22.63      8.43 o
  -4  -9   9        0.36        2.35      6.68 o
  -3  -9   9       54.58       63.50      6.32 o
  -2  -9   9      228.73      203.20      6.24 o
  -1  -9   9        4.62        9.45      5.13 o
   0  -9   9       17.40       14.65      4.60 o
   1  -9   9       19.76       22.07      6.34 o
   2  -9   9       50.51       56.60     11.48 o
   3  -9   9       61.29       77.23     12.62 o
   5  -9   9      283.11      305.21      8.69 o
   6  -9   9        0.95        3.09      4.69 o
   7  -9   9        1.77        4.68      7.21 o
   8  -9   9      132.00      148.51     17.12 o
  -7  -8   9       13.78       -2.27     28.14 o
  -6  -8   9       16.88        4.32      8.93 o
  -5  -8   9        0.58        6.03      6.68 o
  -4  -8   9       17.83       17.88      7.13 o
  -3  -8   9        1.90       -0.95      3.78 o
  -2  -8   9        0.18        1.13      2.70 o
  -1  -8   9        9.11        5.68      3.59 o
   0  -8   9       78.83       81.55      4.53 o
   1  -8   9      170.31      160.75      5.33 o
   2  -8   9      153.10      128.36     14.73 o
   4  -8   9       20.98       29.44      3.79 o
   5  -8   9      598.72      538.62     11.42 o
   6  -8   9      157.44      146.80      7.09 o
   7  -8   9       30.68       35.90      8.25 o
   8  -8   9      199.46      208.52     19.17 o
  -7  -7   9       21.60       24.36     10.11 o
  -6  -7   9        3.50       -5.83      7.24 o
  -5  -7   9       19.21        4.78      5.56 o
  -4  -7   9       29.99       37.99      5.68 o
  -3  -7   9      183.54      159.18      5.79 o
  -2  -7   9        3.28       -2.47      2.47 o
  -1  -7   9      544.65      551.62     10.67 o
   0  -7   9        2.06        3.57      3.07 o
   1  -7   9        3.41        0.24      2.49 o
   2  -7   9      466.59      492.00     25.78 o
   4  -7   9      408.48      396.84     12.05 o
   5  -7   9       27.95       36.60      3.84 o
   6  -7   9        9.36        3.97      7.44 o
   7  -7   9      184.92      159.06      8.85 o
   8  -7   9      120.75      140.33     17.06 o
  -7  -6   9       13.72       -1.52      8.20 o
  -6  -6   9        7.17        8.98      6.25 o
  -5  -6   9        0.34       -5.33      5.33 o
  -4  -6   9       47.15       50.39      5.31 o
  -3  -6   9       69.90       67.45      4.20 o
  -2  -6   9       10.33        3.53      2.47 o
  -1  -6   9        2.52        1.27      2.47 o
   0  -6   9      643.54      640.18     10.90 o
   1  -6   9      334.42      369.63      7.87 o
   2  -6   9      119.63      128.63      5.21 o
   3  -6   9        7.58        7.86      3.26 o
   4  -6   9      173.80      169.11      6.32 o
   5  -6   9       55.66       50.99      4.28 o
   6  -6   9      125.10      105.71      6.85 o
   7  -6   9       77.17       73.80      7.65 o
   8  -6   9       13.80       21.59     16.06 o
  -8  -5   9        0.12       -0.01     10.67 o
  -7  -5   9        7.36        1.90      6.70 o
  -6  -5   9       37.83       36.42      6.63 o
  -5  -5   9       16.25       13.82      5.24 o
  -4  -5   9      201.75      201.11      6.50 o
  -3  -5   9       45.93       48.56      5.04 o
  -2  -5   9      182.87      181.06      4.59 o
  -1  -5   9       61.48       50.61      3.78 o
   0  -5   9      758.47      736.51     12.38 o
   1  -5   9       15.28       24.17      2.74 o
   2  -5   9      177.86      187.05      5.59 o
   3  -5   9      253.28      253.19      7.28 o
   4  -5   9       18.81       20.07      2.70 o
   5  -5   9      592.70      555.53     13.23 o
   6  -5   9      149.44      153.63      9.47 o
   7  -5   9      282.98      275.82     13.96 o
   8  -5   9        0.80        5.11      9.14 o
  -8  -4   9        0.18       -0.33      9.73 o
  -7  -4   9        5.62       13.70      6.92 o
  -6  -4   9       31.59       25.14      6.28 o
  -5  -4   9        0.21       -4.75      4.75 o
  -4  -4   9        0.76       -1.45      3.58 o
  -3  -4   9      199.06      196.00      5.20 o
  -2  -4   9      759.19      820.79     11.08 o
  -1  -4   9       57.85       62.35      2.76 o
   0  -4   9       59.17       60.78      2.62 o
   1  -4   9       41.41       41.04      2.70 o
   2  -4   9       14.01       18.67      2.46 o
   3  -4   9      176.11      185.91      5.00 o
   4  -4   9      477.65      481.23      9.26 o
   5  -4   9        3.42        0.14      4.02 o
   6  -4   9      238.42      238.38     10.03 o
   7  -4   9       37.32       27.34      8.97 o
   8  -4   9        0.03        7.29      4.89 o
  -8  -3   9       14.30       -8.00      8.00 o
  -7  -3   9       73.70       88.68      8.46 o
  -6  -3   9        0.45       -1.22      5.54 o
  -5  -3   9      238.18      258.33      8.75 o
  -4  -3   9       35.27       33.54      3.92 o
  -3  -3   9      329.80      325.62      6.66 o
  -2  -3   9      217.22      244.95      5.69 o
  -1  -3   9      391.65      424.08      8.59 o
   0  -3   9      276.33      253.89      4.36 o
   1  -3   9      452.39      474.40      7.76 o
   2  -3   9     2787.34     2717.42     38.63 o
   3  -3   9     2846.60     2884.50     45.55 o
   4  -3   9      402.70      395.94      9.85 o
   5  -3   9      259.02      239.70      6.60 o
   6  -3   9      363.53      360.76     11.48 o
   7  -3   9        8.61       12.10      6.08 o
   8  -3   9        3.90       13.45      7.23 o
  -8  -2   9        0.86       -2.23      7.03 o
  -7  -2   9        0.32       -3.81      7.56 o
  -6  -2   9      520.92      508.99     13.04 o
  -5  -2   9      217.48      211.30     11.09 o
  -4  -2   9      184.47      204.33      6.11 o
  -3  -2   9       25.44       26.17      2.99 o
  -2  -2   9       89.66       88.17      4.20 o
  -1  -2   9     2113.15     2171.61     25.12 o
   0  -2   9     1169.42     1088.92     14.82 o
   1  -2   9      295.09      260.97      7.59 o
   2  -2   9     1098.23     1047.23     12.77 o
   3  -2   9      269.16      235.20      5.19 o
   4  -2   9      225.30      217.06      5.53 o
   5  -2   9       65.31       55.35      3.71 o
   6  -2   9      186.88      195.10      6.97 o
   7  -2   9       12.00       10.34      6.26 o
   8  -2   9        7.49       12.94      7.09 o
  -9  -1   9       69.63       79.74      9.48 o
  -8  -1   9       14.23        6.73      8.53 o
  -7  -1   9        9.37       10.78      9.73 o
  -6  -1   9       26.82       33.93      5.96 o
  -5  -1   9       75.50       80.28      6.02 o
  -4  -1   9      682.31      706.28     11.82 o
  -3  -1   9       51.08       41.69      3.22 o
  -2  -1   9      863.58      876.72     12.02 o
  -1  -1   9       67.52       43.61      2.56 o
   0  -1   9     1115.88     1094.53     14.68 o
   1  -1   9       82.62       92.74      3.08 o
   2  -1   9      173.58      155.49      4.07 o
   3  -1   9      271.75      264.41      5.87 o
   4  -1   9       56.63       55.21      3.57 o
   5  -1   9      347.03      357.26      9.26 o
   6  -1   9      148.97      127.44      7.67 o
   7  -1   9       58.99       56.66      7.34 o
   8  -1   9      249.08      270.20     11.78 o
  -9   0   9        4.23        9.04      8.74 o
  -8   0   9       30.19       34.85      8.60 o
  -7   0   9        0.46       -6.53      6.53 o
  -6   0   9      178.91      148.27      7.52 o
  -5   0   9      246.07      251.04      8.59 o
  -4   0   9      924.46      877.61     15.01 o
  -3   0   9       74.91       92.21      5.48 o
  -2   0   9      779.45      804.47     11.30 o
  -1   0   9       30.22       16.69      2.30 o
   0   0   9     2411.35     2683.26     30.57 o
   1   0   9      861.11      834.34     12.39 o
   2   0   9     1306.83     1265.76     17.12 o
   3   0   9       73.76       72.19      5.41 o
   4   0   9      272.03      265.74      7.58 o
   5   0   9      147.62      172.70     10.35 o
   6   0   9        6.04        2.41      5.95 o
   7   0   9        0.33        1.49      6.43 o
   8   0   9        8.71       -5.52      7.59 o
  -9   1   9        0.55       -8.94      8.94 o
  -8   1   9      164.78      143.64     10.82 o
  -7   1   9       19.87       27.37      7.29 o
  -6   1   9      755.00      722.50     15.95 o
  -5   1   9     2785.21     2796.70     42.32 o
  -4   1   9       39.15       42.74      5.36 o
  -3   1   9      512.53      501.80     10.20 o
  -2   1   9       20.17       16.87      2.78 o
  -1   1   9     1064.92     1065.18     13.25 o
   0   1   9       35.50       23.87      2.64 o
   1   1   9     1999.72     2020.92     24.03 o
   2   1   9      259.27      266.00      6.01 o
   3   1   9        1.17       -0.91      2.97 o
   4   1   9      588.81      621.90     11.17 o
   5   1   9      174.08      189.55      7.81 o
   6   1   9        0.02       -6.02      6.02 o
   7   1   9       29.24       20.86      8.48 o
   8   1   9        1.52       -7.71      8.84 o
  -9   2   9        0.88       -8.86      8.86 o
  -8   2   9        2.80       -4.49      7.41 o
  -7   2   9       19.84       14.19      7.88 o
  -6   2   9        9.48       13.89      5.58 o
  -5   2   9      263.72      249.09      8.72 o
  -4   2   9      143.19      131.32      5.82 o
  -3   2   9      336.23      288.62      7.64 o
  -2   2   9      649.27      613.57     10.41 o
  -1   2   9       23.51       24.37      2.72 o
   0   2   9      130.63      166.55      4.65 o
   1   2   9     1810.75     1819.65     22.64 o
   2   2   9      135.17      140.79      4.70 o
   3   2   9      128.25      126.53      5.15 o
   4   2   9     1388.30     1412.83     21.86 o
   5   2   9       55.40       70.10      6.49 o
   6   2   9       79.83       80.66      8.14 o
   7   2   9        0.60       -8.37      8.51 o
   8   2   9       24.74       26.83     11.82 o
  -9   3   9       27.27       29.32     10.96 o
  -8   3   9       32.29       28.74      8.35 o
  -7   3   9        7.00        5.03      7.13 o
  -6   3   9      357.25      360.92     11.47 o
  -5   3   9       28.12       39.08      5.33 o
  -4   3   9        2.86        2.09      4.37 o
  -3   3   9      681.14      611.12     11.73 o
  -2   3   9      116.81      109.87      5.11 o
  -1   3   9        0.64        6.09      2.98 o
   0   3   9     1041.18      982.64     14.67 o
   1   3   9     2156.33     2105.26     27.30 o
   2   3   9       14.19       23.15      4.39 o
   3   3   9     1558.77     1555.41     24.70 o
   4   3   9      131.26      146.90     11.28 o
   5   3   9       11.99        9.91      5.66 o
   6   3   9       65.47       57.34      9.97 o
   7   3   9        1.97        2.10      8.81 o
  -9   4   9      100.80      143.41     13.56 o
  -8   4   9        4.45       -2.86      8.30 o
  -7   4   9       65.13       93.14      8.98 o
  -6   4   9       53.89       64.64      8.07 o
  -5   4   9       82.03       89.65      7.06 o
  -4   4   9      932.62      880.01     16.98 o
  -3   4   9      720.96      681.87     12.97 o
  -2   4   9      172.75      179.08      6.28 o
  -1   4   9        4.25        4.64      3.23 o
   0   4   9      748.82      728.91     13.14 o
   1   4   9      481.83      476.62     10.39 o
   2   4   9        8.99        6.53      4.18 o
   3   4   9       93.26      107.78      6.78 o
   4   4   9       24.68       24.22      5.84 o
   5   4   9       35.79       41.62      6.75 o
   6   4   9        6.40        7.07      7.64 o
   7   4   9        6.53        9.57      9.68 o
  -8   5   9       94.66      110.79     10.64 o
  -7   5   9      199.93      240.11     12.09 o
  -6   5   9      482.51      451.67     14.61 o
  -5   5   9      109.72      101.06      6.88 o
  -4   5   9      822.24      835.92     16.95 o
  -3   5   9     2566.46     2483.87     34.83 o
  -2   5   9        0.17       -1.62      3.91 o
  -1   5   9      547.34      544.04     10.31 o
   0   5   9      985.57      940.07     16.01 o
   1   5   9      143.20      140.21      6.18 o
   2   5   9        3.66        1.27      4.32 o
   3   5   9     1110.62     1075.73     18.54 o
   4   5   9       89.89       92.75      7.51 o
   5   5   9       25.54       23.70      6.92 o
   6   5   9        9.74        4.51      9.81 o
  -8   6   9        4.01       -2.90      9.86 o
  -7   6   9      226.22      246.27     12.27 o
  -6   6   9      115.51      131.64      9.48 o
  -5   6   9       80.01       56.35      7.31 o
  -4   6   9      247.60      255.85     15.67 o
  -3   6   9      125.99      124.87      6.32 o
  -2   6   9      156.94      161.30      6.58 o
  -1   6   9      861.95      832.59     15.00 o
   0   6   9       16.23       16.51      4.60 o
   1   6   9        1.68       -4.15      4.15 o
   2   6   9      141.26      163.14      7.06 o
   3   6   9      358.12      349.76     10.25 o
   4   6   9        0.00       -7.64      7.64 o
   5   6   9       64.11       89.92     10.92 o
   6   6   9        0.19       -9.93      9.93 o
  -8   7   9       97.39      111.17     12.97 o
  -7   7   9      133.03      133.68     10.51 o
  -6   7   9       52.71       41.94      8.24 o
  -5   7   9      390.25      374.20     16.96 o
  -4   7   9     1080.69     1015.90     23.67 o
  -3   7   9       17.16       20.81      5.64 o
  -2   7   9       44.51       44.34      5.92 o
  -1   7   9      773.39      810.26     15.14 o
   0   7   9       24.65       23.09      4.77 o
   1   7   9        0.44       -4.43      4.43 o
   2   7   9       26.81       27.16      5.46 o
   3   7   9       41.23       34.90      5.86 o
   4   7   9       10.06        8.08      6.52 o
   5   7   9       22.15       33.48     10.69 o
  -8   8   9      110.67      126.77     13.93 o
  -7   8   9      121.37      156.85     13.02 o
  -6   8   9        3.57        6.86      7.94 o
  -5   8   9      305.78      334.32     13.18 o
  -4   8   9      333.70      359.12     14.51 o
  -3   8   9        0.69       -6.26      6.26 o
  -2   8   9      870.58      889.28     16.28 o
  -1   8   9       50.23       58.55      6.79 o
   0   8   9       20.37       17.04      4.89 o
   1   8   9       12.50       19.30      5.53 o
   2   8   9      165.95      164.20      8.56 o
   3   8   9        9.93       17.87      6.38 o
   4   8   9       17.47       11.37      9.43 o
   5   8   9       44.38       56.83     11.96 o
  -7   9   9      114.53      131.97     13.38 o
  -6   9   9       14.40       16.98      9.46 o
  -5   9   9      309.88      297.45     12.97 o
  -4   9   9       42.46       29.66      8.03 o
  -3   9   9       84.47       83.01      8.61 o
  -2   9   9        3.79       10.62      7.35 o
  -1   9   9      116.50      110.47     10.85 o
   0   9   9       28.27       26.78      5.80 o
   1   9   9       18.49       25.23      6.13 o
   2   9   9        1.99        3.13      7.67 o
   3   9   9       47.21       56.10      9.39 o
   4   9   9        1.66       -7.38      8.94 o
  -7  10   9        4.17       11.84     11.22 o
  -6  10   9      260.13      227.49     15.35 o
  -5  10   9       61.64       82.34     11.58 o
  -4  10   9        0.18       -1.73      9.04 o
  -3  10   9       15.86       20.39      7.98 o
  -2  10   9       49.67       52.00      8.65 o
  -1  10   9       36.10       51.30      8.83 o
   0  10   9       46.92       49.88      8.40 o
   1  10   9      121.42      108.49     10.31 o
   2  10   9        0.04       -3.41      8.42 o
   3  10   9        2.10       -1.74      8.61 o
  -6  11   9      109.05      109.74     13.22 o
  -5  11   9      158.18      158.38     13.91 o
  -4  11   9        0.10       -4.57      9.62 o
  -3  11   9      211.61      232.62     17.48 o
  -2  11   9      249.13      260.87     12.93 o
  -1  11   9        1.26       -7.51      7.67 o
   0  11   9       27.98       41.14      8.99 o
   1  11   9       40.63       41.20      9.13 o
   2  11   9        0.34       -3.14     10.15 o
  -5  12   9        0.20       12.83     11.40 o
  -4  12   9      263.20      270.79     19.16 o
  -3  12   9        4.84       -3.34     12.48 o
  -2  12   9       53.87       59.06     11.50 o
  -1  12   9        0.94        4.58     10.06 o
   0  12   9       78.29       78.69     12.79 o
   1  12   9        6.65        8.76     13.28 o
  -2  13   9        0.16        9.85     13.70 o
  -1 -14  10       20.82       -3.36     13.59 o
   0 -14  10        0.11        0.32     12.40 o
   1 -14  10       22.42       29.52     11.51 o
   2 -14  10        0.91       -4.59      7.01 o
   3 -14  10        8.34        7.98      6.16 o
   4 -14  10        1.37       15.71      8.45 o
  -2 -13  10        7.35       14.60     15.08 o
  -1 -13  10       22.49       23.51     13.81 o
   0 -13  10        0.01       -5.13      7.56 o
   1 -13  10        3.57       -2.91      6.81 o
   2 -13  10        0.42        1.30      5.30 o
   3 -13  10        5.31        2.15      4.63 o
   4 -13  10       53.13       47.72     14.57 o
   5 -13  10      144.36      107.94      9.01 o
  -4 -12  10       17.86       26.95      9.38 o
  -3 -12  10       11.39       14.68      5.95 o
  -2 -12  10       56.82       55.46     10.58 o
  -1 -12  10       60.42       77.46      7.86 o
   0 -12  10        0.27       -0.43      7.28 o
   1 -12  10        0.12       -2.22      7.15 o
   2 -12  10       83.65       98.10      6.24 o
   3 -12  10      114.75      114.39     16.41 o
   4 -12  10        0.56        4.06     13.54 o
   6 -12  10       40.09       32.33      6.02 o
  -4 -11  10        1.27       -7.37      7.37 o
  -3 -11  10      102.75       85.63      9.25 o
  -2 -11  10       12.10       20.21      7.28 o
  -1 -11  10      288.29      298.71     14.90 o
   0 -11  10        5.05       -0.93      9.72 o
   1 -11  10       42.36       67.38      5.96 o
   2 -11  10       13.54        8.57      6.95 o
   3 -11  10      105.38       93.59     15.17 o
   4 -11  10       22.58       11.59     13.27 o
   6 -11  10       12.09       14.01      5.67 o
  -5 -10  10        0.30       -8.19      8.19 o
  -4 -10  10        0.23       -3.69      7.10 o
  -3 -10  10        3.82        2.97      7.68 o
  -2 -10  10      111.46      110.77      9.44 o
  -1 -10  10       28.56       25.83     11.46 o
   0 -10  10      159.27      154.13      7.76 o
   1 -10  10       63.23       74.84      5.48 o
   2 -10  10        3.20       -0.60      8.53 o
   3 -10  10      149.82      152.74     17.06 o
   5 -10  10       82.47       99.05      7.34 o
   6 -10  10       17.81       23.52      4.95 o
   7 -10  10      135.15      142.12      9.88 o
  -6  -9  10        3.05        1.23      8.90 o
  -5  -9  10        1.86        3.06      8.14 o
  -4  -9  10        4.30        1.48      7.01 o
  -3  -9  10       71.37       56.89      6.11 o
  -2  -9  10      182.50      163.93     11.26 o
  -1  -9  10      446.87      455.33     11.62 o
   0  -9  10      155.21      147.67     11.23 o
   1  -9  10      110.27      107.92      9.29 o
   2  -9  10      489.44      480.25     27.13 o
   3  -9  10      163.04      164.71     17.12 o
   5  -9  10        2.52        2.17      2.97 o
   6  -9  10      103.55      116.49      6.47 o
   7  -9  10        0.17        7.77      7.50 o
  -6  -8  10        6.05        2.85      8.76 o
  -5  -8  10       11.23        7.93      8.32 o
  -4  -8  10        0.96       -7.15      7.15 o
  -3  -8  10       10.73        9.25      5.11 o
  -2  -8  10      124.20      107.28      6.29 o
  -1  -8  10      174.77      170.82      6.05 o
   0  -8  10       23.40       29.66      4.07 o
   1  -8  10       17.13       10.86      3.72 o
   2  -8  10      715.94      680.65     32.06 o
   3  -8  10        1.89        3.63     11.21 o
   4  -8  10       20.33       32.06      3.82 o
   5  -8  10      480.78      405.93     10.92 o
   6  -8  10       23.19       23.20      5.21 o
   7  -8  10        7.32        4.87      6.19 o
   8  -8  10        4.55        5.90     13.16 o
  -7  -7  10        1.10        2.86     12.35 o
  -6  -7  10        7.71       15.86      8.66 o
  -5  -7  10        0.10       -1.75      5.86 o
  -4  -7  10       66.10       54.45      6.61 o
  -3  -7  10        0.22       -1.38      3.75 o
  -2  -7  10       23.74       30.32      3.06 o
  -1  -7  10      206.14      202.32      6.62 o
   0  -7  10      610.42      576.64     10.48 o
   1  -7  10       72.83       67.38      3.71 o
   2  -7  10      475.57      490.65     18.13 o
   3  -7  10       57.38       60.27      3.79 o
   4  -7  10       67.14       68.77      5.25 o
   5  -7  10       51.98       57.53      4.28 o
   6  -7  10        1.59        7.93      5.05 o
   7  -7  10       51.47       70.21     10.74 o
   8  -7  10       18.93       31.52     10.12 o
  -7  -6  10       96.13      130.03     19.70 o
  -6  -6  10        0.28        7.58      6.43 o
  -5  -6  10        3.23        6.85      6.35 o
  -4  -6  10       58.79       69.54      5.90 o
  -3  -6  10        7.44        7.81      3.20 o
  -2  -6  10      240.25      244.34      5.42 o
  -1  -6  10      394.41      426.96      9.15 o
   0  -6  10       43.14       44.13      3.39 o
   1  -6  10      158.47      169.90      4.61 o
   2  -6  10      876.79      890.90     18.80 o
   3  -6  10       28.01       28.10      4.17 o
   4  -6  10       96.75       95.72      4.11 o
   5  -6  10      475.47      464.36     12.13 o
   6  -6  10        6.98       12.84      5.57 o
   7  -6  10       40.49       56.43      7.39 o
   8  -6  10       56.82       64.96     13.27 o
  -7  -5  10        0.94       -0.63      7.33 o
  -6  -5  10       66.77       67.15      7.22 o
  -5  -5  10        2.72        0.62      6.03 o
  -4  -5  10      153.04      146.03      6.25 o
  -3  -5  10       49.79       53.95      3.97 o
  -2  -5  10      564.26      563.63      8.65 o
  -1  -5  10        1.09        0.62      1.86 o
   0  -5  10       59.36       56.36      3.46 o
   1  -5  10     2052.92     1946.51     28.14 o
   2  -5  10      107.27      125.84      4.14 o
   3  -5  10       24.93       29.39      3.19 o
   4  -5  10      897.29      845.96     15.41 o
   5  -5  10      118.58      108.11      5.81 o
   6  -5  10      135.31      113.73      7.77 o
   7  -5  10       60.07       79.76     10.05 o
   8  -5  10       18.55       24.40     16.41 o
  -8  -4  10        0.63       -8.69      8.69 o
  -7  -4  10       13.26        5.40      7.16 o
  -6  -4  10       17.27       32.51     12.11 o
  -5  -4  10       25.61       17.38      5.41 o
  -4  -4  10        2.76        3.48      3.67 o
  -3  -4  10       51.33       64.01      5.41 o
  -2  -4  10      167.35      176.31      4.66 o
  -1  -4  10        0.34       -1.43      1.43 o
   0  -4  10        3.05        7.09      2.28 o
   1  -4  10     1157.82     1146.53     23.14 o
   2  -4  10      132.40      136.58      4.89 o
   3  -4  10     1171.73     1152.06     22.15 o
   4  -4  10      487.56      483.42     11.03 o
   5  -4  10        2.48       -4.19      4.19 o
   6  -4  10        1.18       -5.19      5.77 o
   7  -4  10       58.16       50.12      8.85 o
   8  -4  10       17.32       35.98     10.98 o
  -8  -3  10        1.33        6.32      9.01 o
  -7  -3  10       28.94       30.46     15.44 o
  -6  -3  10       60.01       70.37      9.01 o
  -5  -3  10        4.20       -0.57      4.84 o
  -4  -3  10      295.53      300.78      7.67 o
  -3  -3  10       66.39       67.18      3.79 o
  -2  -3  10       52.66       68.56      3.63 o
  -1  -3  10      235.23      228.09      7.35 o
   0  -3  10     1046.11     1075.11     13.09 o
   1  -3  10      566.36      520.03      8.73 o
   2  -3  10      169.97      166.70      6.13 o
   3  -3  10      192.95      200.22      6.93 o
   4  -3  10       64.92       64.94      5.00 o
   5  -3  10       33.13       27.97      6.91 o
   6  -3  10       81.77       89.21      6.81 o
   7  -3  10      234.17      262.17      9.33 o
   8  -3  10        1.83       -2.41      5.83 o
  -8  -2  10       36.99       47.57     10.60 o
  -7  -2  10      123.14       91.08      9.88 o
  -6  -2  10      307.72      317.74     10.66 o
  -5  -2  10        2.60       -1.20      4.96 o
  -4  -2  10       31.88       44.18      4.29 o
  -3  -2  10      487.95      469.58      8.64 o
  -2  -2  10       53.45       53.68      3.84 o
  -1  -2  10        7.70        1.89      2.22 o
   0  -2  10     1117.81     1127.03     14.93 o
   1  -2  10      499.46      452.55      7.27 o
   2  -2  10       41.11       35.99      4.49 o
   3  -2  10      157.11      160.69      5.12 o
   4  -2  10       10.15        6.14      2.43 o
   5  -2  10        6.07       -0.84      3.78 o
   6  -2  10       10.57        5.27      5.76 o
   7  -2  10        1.45        1.65      5.93 o
   8  -2  10       11.46        1.99      7.00 o
  -8  -1  10       66.83       56.34      9.42 o
  -7  -1  10       27.89       23.25      7.77 o
  -6  -1  10      546.21      514.08     13.33 o
  -5  -1  10      750.93      800.97     16.24 o
  -4  -1  10      650.46      627.45     11.35 o
  -3  -1  10      519.36      485.40      8.51 o
  -2  -1  10        0.20       -2.53      2.53 o
  -1  -1  10      159.12      168.32      4.44 o
   0  -1  10      208.19      207.31      6.00 o
   1  -1  10       13.07       19.61      2.44 o
   2  -1  10     1531.05     1492.93     18.19 o
   3  -1  10      976.94      925.19     13.22 o
   4  -1  10       79.50       89.17      4.36 o
   5  -1  10       10.60        8.29      4.16 o
   6  -1  10      194.76      199.16     10.32 o
   7  -1  10       43.38       41.94      8.22 o
   8  -1  10       13.93        2.94      7.56 o
  -8   0  10       28.58       19.38      8.49 o
  -7   0  10       13.17        8.28      7.54 o
  -6   0  10       33.67       45.65      6.30 o
  -5   0  10        2.97        2.38      6.50 o
  -4   0  10       67.16       66.22      5.16 o
  -3   0  10       99.32      103.45      4.66 o
  -2   0  10      194.10      219.80      5.60 o
  -1   0  10      880.25      801.66     11.36 o
   0   0  10      544.34      578.11      8.88 o
   1   0  10      456.34      443.76      8.16 o
   2   0  10      374.43      367.97      7.60 o
   3   0  10      134.97      136.36      5.30 o
   4   0  10      131.04      122.89      5.46 o
   5   0  10      183.85      174.71      8.48 o
   6   0  10      176.99      178.01     13.14 o
   7   0  10       51.91       72.03     10.28 o
   8   0  10        8.36       -8.46      8.46 o
  -8   1  10       63.61       73.08      9.55 o
  -7   1  10      116.10      121.41     10.21 o
  -6   1  10       43.04       41.83      6.20 o
  -5   1  10      695.76      695.11     15.09 o
  -4   1  10      422.61      414.44     10.02 o
  -3   1  10        0.36        1.80      3.66 o
  -2   1  10     1384.94     1406.06     19.28 o
  -1   1  10      682.84      673.13     10.28 o
   0   1  10       54.33       53.12      3.31 o
   1   1  10      525.30      518.52      8.75 o
   2   1  10      595.77      575.71     12.40 o
   3   1  10       50.34       52.87      4.02 o
   4   1  10      117.80      130.14      5.90 o
   5   1  10      379.34      358.75     12.00 o
   6   1  10        4.67        9.45      7.69 o
   7   1  10       25.77       34.43      9.18 o
  -8   2  10       55.90       64.84      9.17 o
  -7   2  10       83.39       86.90     11.63 o
  -6   2  10      360.56      366.48     11.76 o
  -5   2  10       11.56        2.20      5.04 o
  -4   2  10       44.18       47.41      6.23 o
  -3   2  10      649.07      643.94     13.86 o
  -2   2  10     3386.46     3268.31     49.00 o
  -1   2  10      289.86      265.62      6.79 o
   0   2  10      184.24      200.23      5.40 o
   1   2  10      534.74      492.22     12.33 o
   2   2  10      362.62      365.86      7.62 o
   3   2  10       10.91       14.41      4.12 o
   4   2  10       27.19       14.98      5.21 o
   5   2  10       15.56        5.82      6.43 o
   6   2  10       47.52       49.52      7.80 o
   7   2  10        1.56        4.74      9.00 o
  -8   3  10      176.05      145.01     11.36 o
  -7   3  10       88.50       95.10      9.34 o
  -6   3  10      466.43      491.98     15.88 o
  -5   3  10      433.47      391.17     12.64 o
  -4   3  10     3514.57     3288.79     44.86 o
  -3   3  10      341.39      347.61      9.16 o
  -2   3  10      973.83      965.67     16.09 o
  -1   3  10      346.88      338.00      8.50 o
   0   3  10       91.68       83.57      6.33 o
   1   3  10       22.12       22.56      3.79 o
   2   3  10      139.39      131.16      5.57 o
   3   3  10      102.10      101.10      5.96 o
   4   3  10        4.94        4.40      5.33 o
   5   3  10       85.90      102.49     12.73 o
   6   3  10        0.59       -2.95      7.18 o
   7   3  10       25.65       40.15     10.41 o
  -8   4  10      102.53       93.69     10.25 o
  -7   4  10       81.50       71.89      8.88 o
  -6   4  10      443.72      442.83     18.18 o
  -5   4  10      901.89      874.20     22.94 o
  -4   4  10       97.32       97.71      6.15 o
  -3   4  10     1217.23     1193.41     19.43 o
  -2   4  10      725.51      706.42     13.35 o
  -1   4  10      164.45      153.66      6.33 o
   0   4  10      192.04      184.89      6.73 o
   1   4  10      110.68      106.42      5.67 o
   2   4  10       53.35       55.24      5.18 o
   3   4  10      246.01      276.52      8.72 o
   4   4  10      122.67      128.10      7.85 o
   5   4  10        3.98        1.52      7.21 o
   6   4  10        3.29        3.37      7.91 o
  -8   5  10       17.00       -1.71      8.87 o
  -7   5  10       70.33       77.30      9.73 o
  -6   5  10      531.85      529.21     16.49 o
  -5   5  10       27.51       15.43      6.81 o
  -4   5  10      308.13      273.26      9.80 o
  -3   5  10     1720.27     1654.51     25.26 o
  -2   5  10      414.75      401.48     10.10 o
  -1   5  10      452.28      409.41     10.05 o
   0   5  10      503.65      453.14     10.68 o
   1   5  10      521.18      502.66     11.34 o
   2   5  10       28.24       28.59      5.26 o
   3   5  10        1.14       -1.85      5.02 o
   4   5  10       13.94       23.39      6.61 o
   5   5  10        0.63       11.82      7.84 o
   6   5  10        0.30       -4.43      9.75 o
  -8   6  10       58.04       63.96     12.36 o
  -7   6  10      127.38      149.55     11.06 o
  -6   6  10      144.83      148.98     10.44 o
  -5   6  10        0.34       -2.02      6.83 o
  -4   6  10       47.23       48.85      6.31 o
  -3   6  10     1163.68     1131.05     19.37 o
  -2   6  10        5.70        6.41      4.65 o
  -1   6  10       98.88      101.61      7.52 o
   0   6  10      107.37      119.78      8.97 o
   1   6  10      161.72      155.51      8.99 o
   2   6  10       22.95       30.54      5.46 o
   3   6  10        0.91       -2.47      5.22 o
   4   6  10       15.03       14.77      7.22 o
   5   6  10        1.04       10.39      9.35 o
   6   6  10        6.46        4.70     10.41 o
  -8   7  10       19.69       14.69     16.61 o
  -7   7  10      261.69      266.31     13.31 o
  -6   7  10      189.42      193.01     11.32 o
  -5   7  10       90.17       72.67     11.26 o
  -4   7  10      645.38      626.02     17.47 o
  -3   7  10       68.35       56.01      6.01 o
  -2   7  10       52.84       67.47      5.96 o
  -1   7  10      150.93      160.87      7.28 o
   0   7  10      116.80      115.70      6.51 o
   1   7  10       87.50       92.96      8.51 o
   2   7  10       17.96       20.31      5.59 o
   3   7  10        4.16        6.42      6.11 o
   4   7  10        4.20        9.10      6.75 o
   5   7  10       16.00        9.95      8.20 o
  -7   8  10      319.32      349.59     17.65 o
  -6   8  10       18.81       14.72      8.29 o
  -5   8  10      144.50      146.74     17.09 o
  -4   8  10      220.39      221.29     12.33 o
  -3   8  10       12.11        7.84      7.29 o
  -2   8  10       25.97       24.20      6.17 o
  -1   8  10      171.32      202.93      8.97 o
   0   8  10        9.11        1.26      5.60 o
   1   8  10       67.93       70.72      6.80 o
   2   8  10        2.31       -1.55      6.06 o
   3   8  10        1.95       -8.86      8.88 o
   4   8  10       13.93        4.54     10.40 o
  -7   9  10      229.19      230.62     15.93 o
  -6   9  10       17.93       10.27     10.60 o
  -5   9  10        3.46        2.62      8.17 o
  -4   9  10      189.89      189.74     11.50 o
  -3   9  10      112.46      117.59     10.05 o
  -2   9  10        1.48        5.42      7.22 o
  -1   9  10      316.08      328.50     11.21 o
   0   9  10       24.13       33.28      7.12 o
   1   9  10       92.82      122.81      8.14 o
   2   9  10       16.14        8.71      8.46 o
   3   9  10        4.12       17.57      9.19 o
   4   9  10        2.34       -5.18     11.15 o
  -6  10  10       70.17       69.07     15.05 o
  -5  10  10      286.01      316.93     17.64 o
  -4  10  10       21.60       28.03      8.86 o
  -3  10  10       93.52       96.63     12.81 o
  -2  10  10       79.50       75.51      9.81 o
  -1  10  10      179.88      170.48     11.22 o
   0  10  10       38.89       55.07      9.07 o
   1  10  10        6.12        6.48      8.24 o
   2  10  10       17.22        3.00      8.72 o
   3  10  10        0.83        0.60      9.47 o
  -5  11  10       63.29       37.25     12.04 o
  -4  11  10        0.19      -14.52     14.92 o
  -3  11  10       44.42       66.55     11.88 o
  -2  11  10      116.61      113.15     13.58 o
  -1  11  10       16.99       16.00      9.04 o
   0  11  10        1.84        3.70      9.73 o
   1  11  10        7.81        6.02      8.89 o
   2  11  10        1.63        9.65     14.28 o
  -4  12  10        5.69        2.37     11.29 o
  -3  12  10        9.54       10.99     10.94 o
  -2  12  10       10.98       13.61     11.45 o
  -1  12  10       61.77       46.72     15.43 o
   0  12  10       21.16       16.18     11.59 o
   0 -14  11       36.41       44.85     14.19 o
   1 -14  11        0.67       -2.78      7.64 o
   2 -14  11        0.05        1.12      7.23 o
   3 -14  11        1.80        8.88      8.34 o
  -2 -13  11       51.26       48.60     11.23 o
  -1 -13  11        3.57       18.90     13.97 o
   0 -13  11       36.33       47.17      8.66 o
   1 -13  11        9.62       12.30      6.87 o
   2 -13  11       18.15       21.73     12.42 o
   3 -13  11        0.47       10.67     13.16 o
   4 -13  11       11.12       59.14     15.65 o
  -3 -12  11       17.07       18.71     11.26 o
  -2 -12  11       34.35       15.20      8.09 o
  -1 -12  11        0.99       -5.99      6.74 o
   0 -12  11        1.78        5.55      8.53 o
   1 -12  11        0.11        1.91      6.95 o
   2 -12  11       68.49       72.78      5.45 o
   3 -12  11       40.19       47.82     14.41 o
   4 -12  11        6.64       -9.86     13.43 o
   5 -12  11        1.83        9.42     13.54 o
  -4 -11  11        0.08        2.15      7.47 o
  -3 -11  11        4.76        7.21      4.86 o
  -2 -11  11       12.95       13.34      7.38 o
  -1 -11  11       10.08       17.53      6.75 o
   0 -11  11        4.25        1.54      7.47 o
   1 -11  11       94.06      110.69      8.08 o
   2 -11  11        9.89       12.80      5.55 o
   3 -11  11       27.21       16.84     13.65 o
   4 -11  11       51.94       32.82     14.14 o
   6 -11  11       47.77       61.83      6.15 o
  -5 -10  11       14.01       19.75      8.85 o
  -4 -10  11        1.67        4.55      7.15 o
  -3 -10  11       78.40       73.60      9.05 o
  -2 -10  11       32.07       31.55      8.39 o
  -1 -10  11      196.40      164.46     10.65 o
   0 -10  11       20.34       17.17      7.40 o
   1 -10  11       37.68       36.34      5.11 o
   2 -10  11       25.53       40.89     13.76 o
   3 -10  11      162.94      139.30     18.20 o
   4 -10  11      288.74      269.13     23.18 o
   6 -10  11       10.56       11.28      4.83 o
  -5  -9  11        1.55       -3.88      8.32 o
  -4  -9  11       18.28       19.03      7.26 o
  -3  -9  11       14.83        1.59      5.23 o
  -2  -9  11       59.57       75.12      7.66 o
  -1  -9  11      455.86      462.71     13.93 o
   0  -9  11      612.44      595.58     17.64 o
   1  -9  11      357.64      330.18     10.01 o
   2  -9  11        4.77       -7.20     11.32 o
   3  -9  11       14.54       36.88     13.49 o
   4  -9  11      130.17      140.71     17.66 o
   5  -9  11       46.98       45.02      3.45 o
   6  -9  11        3.68       -2.64      4.87 o
   7  -9  11       26.09       34.73      6.71 o
  -6  -8  11        6.04       15.21      9.41 o
  -5  -8  11        1.79        7.77      7.84 o
  -4  -8  11        0.61       -6.64      6.64 o
  -3  -8  11      109.23      107.99      6.93 o
  -2  -8  11       58.05       59.84      7.28 o
  -1  -8  11       22.40       15.27      4.62 o
   0  -8  11      271.45      267.47      8.20 o
   1  -8  11      220.37      239.53     17.52 o
   2  -8  11      507.36      500.11     13.14 o
   3  -8  11        1.78       -1.52     11.27 o
   4  -8  11      431.36      433.83     19.23 o
   5  -8  11      305.33      266.67     11.94 o
   6  -8  11       59.71       71.39      5.34 o
   7  -8  11       88.57       88.61      7.79 o
  -6  -7  11        1.79        0.39     13.98 o
  -5  -7  11        0.10        0.84      7.71 o
  -4  -7  11      152.55      134.03      8.20 o
  -3  -7  11        2.67        0.27      4.21 o
  -2  -7  11       29.33       20.98      3.24 o
  -1  -7  11      147.20      156.67      5.86 o
   0  -7  11       54.84       56.29      3.95 o
   1  -7  11       65.55       63.84      3.84 o
   2  -7  11      162.83      155.17      7.64 o
   3  -7  11      671.89      708.28     19.74 o
   4  -7  11       14.20       12.73      3.20 o
   5  -7  11      107.31      106.15      5.18 o
   6  -7  11      112.50      128.45      6.45 o
   7  -7  11       48.15       46.92      8.08 o
  -7  -6  11        0.47        3.33     11.63 o
  -6  -6  11       19.35       25.86      6.99 o
  -5  -6  11       60.14       57.35      7.56 o
  -4  -6  11      122.16      114.52      7.00 o
  -3  -6  11       26.07       22.47      4.06 o
  -2  -6  11       29.93       29.16      3.24 o
  -1  -6  11       23.18       19.74      3.76 o
   0  -6  11      101.37      103.15      4.45 o
   1  -6  11       34.90       28.08      3.52 o
   2  -6  11        4.86        3.57      2.48 o
   3  -6  11      413.68      412.72      9.32 o
   4  -6  11      874.79      823.00     14.96 o
   5  -6  11      190.29      188.47      7.93 o
   6  -6  11      289.38      266.36      9.23 o
   7  -6  11       36.44       32.29      7.18 o
  -7  -5  11        9.98        5.02      8.33 o
  -6  -5  11       19.39       15.92      7.47 o
  -5  -5  11       58.05       48.12      7.24 o
  -4  -5  11        5.88        1.20      5.15 o
  -3  -5  11       11.37       12.77      3.48 o
  -2  -5  11       15.51       18.10      2.88 o
  -1  -5  11       95.87       95.29      4.39 o
   0  -5  11      135.95      134.67      5.90 o
   1  -5  11     1356.38     1283.65     19.81 o
   2  -5  11      107.37      109.30      4.26 o
   3  -5  11      290.90      275.04      7.10 o
   4  -5  11       70.61       64.23      5.47 o
   5  -5  11       87.36       83.29     10.02 o
   6  -5  11       41.18       47.54      6.87 o
   7  -5  11       87.49       87.35      8.57 o
   8  -5  11       24.10       25.64      8.51 o
  -7  -4  11       82.05       66.11      9.12 o
  -6  -4  11       73.66       68.56      8.55 o
  -5  -4  11        1.42       -1.39      5.86 o
  -4  -4  11       64.38       60.39      5.24 o
  -3  -4  11       15.18       13.52      4.46 o
  -2  -4  11        4.06       -0.27      2.63 o
  -1  -4  11       57.01       57.08      3.04 o
   0  -4  11      343.29      360.84      7.27 o
   1  -4  11      357.88      356.37      8.23 o
   2  -4  11      437.49      436.44      9.21 o
   3  -4  11        0.50        2.12      3.53 o
   4  -4  11        4.01        7.01      4.70 o
   5  -4  11      434.59      431.97     15.85 o
   6  -4  11       13.53        4.46      7.59 o
   7  -4  11      210.94      191.98     10.91 o
   8  -4  11        4.69        8.07      8.48 o
  -8  -3  11        0.02       -3.15      9.22 o
  -7  -3  11        2.63        1.18      9.71 o
  -6  -3  11      108.07       98.25      8.77 o
  -5  -3  11      429.50      399.62     11.79 o
  -4  -3  11        0.00        1.74      4.24 o
  -3  -3  11       27.82       39.79      3.64 o
  -2  -3  11      134.81      121.63      5.71 o
  -1  -3  11        0.40       -1.31      2.31 o
   0  -3  11      152.67      164.40      4.20 o
   1  -3  11      201.08      207.90      6.36 o
   2  -3  11      246.94      246.86      7.14 o
   3  -3  11       13.07       15.33      3.96 o
   4  -3  11      267.38      283.36     15.27 o
   5  -3  11       81.30       60.07      8.44 o
   6  -3  11       13.08        4.84      8.03 o
   7  -3  11      213.73      202.54     13.92 o
   8  -3  11       29.99       28.31      9.32 o
  -8  -2  11        7.40       28.24     10.57 o
  -7  -2  11        0.22       -5.12      8.78 o
  -6  -2  11      151.89      139.65      8.21 o
  -5  -2  11      102.86      112.65      7.09 o
  -4  -2  11        4.26        2.66      4.14 o
  -3  -2  11      122.73      123.17      4.81 o
  -2  -2  11      449.16      432.44      8.48 o
  -1  -2  11       11.78        9.01      2.59 o
   0  -2  11       90.49       87.77      3.34 o
   1  -2  11      455.50      421.49      7.25 o
   2  -2  11     1033.63      961.91     13.18 o
   3  -2  11       18.41       23.80      3.25 o
   4  -2  11      312.45      297.33      7.30 o
   5  -2  11       70.19       75.10      8.07 o
   6  -2  11       31.28       26.25      8.73 o
   7  -2  11       24.23       24.19      6.91 o
   8  -2  11        0.25       -7.53      8.39 o
  -8  -1  11       54.89       73.50     11.51 o
  -7  -1  11        5.45       -3.19      7.46 o
  -6  -1  11       95.68      123.71      8.96 o
  -5  -1  11       26.22       35.73      5.93 o
  -4  -1  11      273.95      276.51      9.02 o
  -3  -1  11      641.65      631.81     11.01 o
  -2  -1  11        6.61       11.13      2.95 o
  -1  -1  11     1054.39     1044.89     18.63 o
   0  -1  11     1307.08     1248.73     15.87 o
   1  -1  11      111.69      122.02      4.73 o
   2  -1  11       80.00       84.39      3.62 o
   3  -1  11     1654.72     1595.26     20.91 o
   4  -1  11      378.46      356.03      9.17 o
   5  -1  11       88.06       76.23     10.73 o
   6  -1  11      520.68      554.06     19.20 o
   7  -1  11      151.81      155.27     10.64 o
  -8   0  11        0.06        0.68      8.52 o
  -7   0  11      101.51      122.94      9.78 o
  -6   0  11       28.22       23.51      6.28 o
  -5   0  11      728.36      704.75     15.53 o
  -4   0  11      294.16      306.61     12.97 o
  -3   0  11      124.03      120.98      7.15 o
  -2   0  11      225.89      235.42      6.05 o
  -1   0  11       71.89       65.20      3.64 o
   0   0  11      720.50      720.64     11.58 o
   1   0  11        3.76        2.48      2.45 o
   2   0  11        6.17        5.51      2.76 o
   3   0  11      802.85      815.35     12.65 o
   4   0  11      140.35      129.47      9.30 o
   5   0  11      286.09      289.90     12.23 o
   6   0  11        1.96        2.16      7.19 o
   7   0  11        0.34       -5.97      8.21 o
  -8   1  11       32.09       34.79      9.24 o
  -7   1  11        4.66        5.95      7.61 o
  -6   1  11       40.10       53.48      7.90 o
  -5   1  11        0.88        3.53      5.41 o
  -4   1  11       79.12       81.61      5.78 o
  -3   1  11       56.39       50.37      4.87 o
  -2   1  11       26.39       29.81      3.72 o
  -1   1  11      576.10      512.88      8.95 o
   0   1  11      106.11       98.30      4.19 o
   1   1  11        0.90       -1.18      2.82 o
   2   1  11      586.12      581.66     11.11 o
   3   1  11      280.27      260.91      8.00 o
   4   1  11       66.86       73.32      6.60 o
   5   1  11        2.56       -2.07      5.81 o
   6   1  11       14.25       28.69      8.58 o
   7   1  11        9.25       10.95      8.98 o
  -8   2  11       15.28       24.07      9.09 o
  -7   2  11        1.09        2.76      9.65 o
  -6   2  11        8.55        3.76      5.96 o
  -5   2  11      349.33      378.71     14.70 o
  -4   2  11     1442.88     1365.60     21.78 o
  -3   2  11      696.46      659.42     12.85 o
  -2   2  11        7.96        5.46      3.92 o
  -1   2  11      804.04      745.66     15.23 o
   0   2  11        3.40        2.80      3.68 o
   1   2  11        2.43       -0.39      3.38 o
   2   2  11     1167.66     1165.11     17.33 o
   3   2  11       84.59       86.09      6.64 o
   4   2  11      669.34      689.18     20.14 o
   5   2  11      160.10      178.01      9.82 o
   6   2  11       99.89       92.03     10.37 o
   7   2  11        1.20       -6.86      8.92 o
  -8   3  11       21.08       23.10      8.79 o
  -7   3  11      159.56      155.24     10.84 o
  -6   3  11        9.47       17.29      7.37 o
  -5   3  11       56.09       59.59      6.42 o
  -4   3  11     1633.34     1621.32     25.11 o
  -3   3  11      277.70      268.41      8.30 o
  -2   3  11      349.05      297.56      8.53 o
  -1   3  11      209.51      207.07      9.27 o
   0   3  11       89.56       97.15      5.72 o
   1   3  11      227.36      232.43      6.96 o
   2   3  11      427.53      409.33     10.31 o
   3   3  11       19.12       12.07      4.94 o
   4   3  11      226.51      257.43     10.84 o
   5   3  11       82.45      122.90      9.25 o
   6   3  11       13.79        9.88      9.01 o
  -8   4  11        1.69       -4.83      9.15 o
  -7   4  11       42.77       36.78      8.48 o
  -6   4  11      105.83      119.66      9.74 o
  -5   4  11       42.87       38.09      8.92 o
  -4   4  11      648.73      645.85     13.68 o
  -3   4  11      172.44      173.96      7.18 o
  -2   4  11      600.87      561.42     11.93 o
  -1   4  11      279.33      277.72      8.39 o
   0   4  11      418.90      376.48      9.64 o
   1   4  11      742.45      719.27     13.83 o
   2   4  11      720.80      735.75     16.32 o
   3   4  11        3.09        0.53      4.82 o
   4   4  11       47.51       55.31      6.66 o
   5   4  11       49.02       73.14      9.70 o
   6   4  11        6.21        0.50      9.47 o
  -8   5  11       32.76       43.21      9.73 o
  -7   5  11        0.13        0.52      8.26 o
  -6   5  11      489.73      509.54     16.47 o
  -5   5  11      383.50      386.83     14.00 o
  -4   5  11      281.82      271.22     12.32 o
  -3   5  11      115.07      122.59      6.78 o
  -2   5  11      752.48      739.75     14.45 o
  -1   5  11        0.45       -0.06      4.58 o
   0   5  11      232.81      207.83      7.72 o
   1   5  11      464.61      484.13     11.70 o
   2   5  11      214.61      202.13      8.10 o
   3   5  11       98.01      100.12      6.87 o
   4   5  11       84.39       83.93      7.79 o
   5   5  11        0.08        0.31      8.18 o
   6   5  11        0.27       -2.23      9.73 o
  -8   6  11       85.75      124.25     17.22 o
  -7   6  11       23.90       33.86      9.63 o
  -6   6  11      243.43      256.96     12.75 o
  -5   6  11        5.07       -0.14      7.53 o
  -4   6  11      137.23      126.70      9.23 o
  -3   6  11      248.76      271.27      9.26 o
  -2   6  11      219.14      214.89      9.77 o
  -1   6  11        0.69       -4.08      4.89 o
   0   6  11       52.55       62.34      5.84 o
   1   6  11      142.14      155.22      7.44 o
   2   6  11       61.13       74.40      6.53 o
   3   6  11        1.34       -3.64      5.53 o
   4   6  11       26.86       28.57      8.09 o
   5   6  11        1.45        8.23      8.22 o
  -7   7  11      208.10      239.23     15.53 o
  -6   7  11      211.27      235.18     13.03 o
  -5   7  11        7.26        9.41      7.96 o
  -4   7  11       85.73       80.48      8.89 o
  -3   7  11       17.48        9.63      6.39 o
  -2   7  11     1469.33     1407.26     23.12 o
  -1   7  11       15.26        7.44      5.90 o
   0   7  11      214.11      207.16      8.23 o
   1   7  11      301.75      276.18      9.52 o
   2   7  11        0.28        4.69      6.12 o
   3   7  11       11.26        7.27      6.53 o
   4   7  11       26.82       21.31      8.28 o
   5   7  11        1.57       -9.67     10.84 o
  -7   8  11       85.19       68.00     12.87 o
  -6   8  11      118.35      105.88     10.87 o
  -5   8  11        6.36       13.78      8.68 o
  -4   8  11      342.93      318.54     13.96 o
  -3   8  11       87.48       84.80      9.67 o
  -2   8  11       30.72       25.04      6.79 o
  -1   8  11      306.59      315.51     11.16 o
   0   8  11       66.99       69.91      7.11 o
   1   8  11       11.23        6.42      6.43 o
   2   8  11       49.66       62.44      7.54 o
   3   8  11        1.60       -3.91      6.72 o
   4   8  11        0.03        9.63     10.63 o
  -6   9  11       24.43       36.20     11.56 o
  -5   9  11      124.76      118.90     11.29 o
  -4   9  11      274.27      282.09     13.53 o
  -3   9  11      126.98      140.31     10.90 o
  -2   9  11      274.56      288.35     16.71 o
  -1   9  11        6.50        0.27      6.36 o
   0   9  11      149.15      135.68      8.63 o
   1   9  11        0.05       -1.69      8.23 o
   2   9  11       17.26       21.26      9.14 o
   3   9  11        0.71       -8.59      8.59 o
  -5  10  11      263.01      298.51     17.99 o
  -4  10  11       93.41      106.71     10.69 o
  -3  10  11       26.92       16.50      9.84 o
  -2  10  11       13.04       22.42      9.13 o
  -1  10  11        1.50       -8.11      8.11 o
   0  10  11       55.13       44.07      9.27 o
   1  10  11        0.86       -4.27      8.58 o
   2  10  11        0.81        9.80      9.56 o
  -4  11  11       28.09       14.94     11.72 o
  -3  11  11       21.47       18.43     19.65 o
  -2  11  11        0.72       -6.00     10.27 o
  -1  11  11        9.66       10.05      9.27 o
   0  11  11       54.41       41.91     10.24 o
  -1 -13  12       52.08       48.20     10.36 o
   0 -13  12       22.51       36.34     12.62 o
   1 -13  12        0.67       -1.18      8.69 o
   2 -13  12        0.10        1.36      6.40 o
   3 -13  12        5.26       34.23     15.71 o
   4 -13  12        1.48       18.25     15.60 o
  -3 -12  12       79.55       72.68     17.06 o
  -2 -12  12       44.09       33.73      8.94 o
  -1 -12  12       37.27       49.66      7.94 o
   0 -12  12       10.04       21.79     11.92 o
   1 -12  12       39.56       31.40      8.06 o
   2 -12  12        3.95        8.83     12.94 o
   3 -12  12        0.10        6.50     14.46 o
   4 -12  12        2.14       -8.67     14.08 o
   5 -12  12        5.14       -7.42     15.22 o
  -4 -11  12        1.31       12.44      8.02 o
  -3 -11  12       36.92       35.54      9.00 o
  -2 -11  12       96.34      121.77      9.69 o
  -1 -11  12       19.69       25.34      7.20 o
   0 -11  12       19.57       18.18      6.27 o
   1 -11  12       16.39       19.89      6.97 o
   2 -11  12        3.22       14.73     13.65 o
   3 -11  12        3.45        4.06     13.97 o
   4 -11  12       47.12       23.45     16.03 o
   5 -11  12       13.52       17.71     14.95 o
  -4 -10  12        7.26       12.80      7.77 o
  -3 -10  12       23.83       12.30      7.82 o
  -2 -10  12        6.95        3.63      7.14 o
  -1 -10  12       77.91       84.36      7.96 o
   0 -10  12       26.94       31.66      6.21 o
   1 -10  12       42.09       29.54      5.15 o
   2 -10  12        0.27       -0.60     13.00 o
   3 -10  12       16.12       18.79     13.87 o
   4 -10  12      168.97      167.85     19.93 o
   6 -10  12       10.61        2.69      4.75 o
  -5  -9  12       26.47       27.70      8.89 o
  -4  -9  12        3.11       -0.83      6.91 o
  -3  -9  12        0.73        7.24      5.07 o
  -2  -9  12       87.32       83.31      8.15 o
  -1  -9  12       60.11       51.37      7.58 o
   0  -9  12        0.48       -4.55      4.55 o
   1  -9  12      280.46      301.25     12.01 o
   2  -9  12        2.66       -5.31     11.81 o
   3  -9  12      123.81      149.27     19.28 o
   4  -9  12        2.76       -6.88     12.67 o
   5  -9  12       24.07       29.42      3.47 o
   6  -9  12       24.07       20.40      5.26 o
  -6  -8  12       11.34        9.95      9.42 o
  -5  -8  12        0.16       -7.83      7.83 o
  -4  -8  12        2.07       -1.59      6.53 o
  -3  -8  12       22.71       19.77      5.41 o
  -2  -8  12       14.68       13.94      6.70 o
  -1  -8  12        6.06       10.91      5.85 o
   0  -8  12      394.51      395.36     10.30 o
   1  -8  12      234.75      241.58      9.28 o
   2  -8  12       31.04       24.85      4.05 o
   3  -8  12      117.27       94.67     16.41 o
   4  -8  12       70.46       81.87     10.31 o
   5  -8  12        2.29       -4.16      4.16 o
   6  -8  12      109.03      110.00      6.95 o
   7  -8  12        3.62        0.10      6.80 o
  -6  -7  12        1.39        7.98      9.16 o
  -5  -7  12       11.80        6.98      7.91 o
  -4  -7  12       33.76       26.04      6.73 o
  -3  -7  12       11.11       10.55      5.28 o
  -2  -7  12        5.82        9.41      3.65 o
  -1  -7  12      209.70      204.75      7.90 o
   0  -7  12     1334.29     1354.93     24.10 o
   1  -7  12      556.91      534.36     11.45 o
   2  -7  12     1175.69     1134.48     22.85 o
   3  -7  12      153.13      178.61      9.51 o
   4  -7  12       36.44       35.74      4.52 o
   5  -7  12       82.25       73.66      5.83 o
   6  -7  12       34.65       42.88      6.26 o
   7  -7  12        1.47        1.20      8.10 o
  -7  -6  12        0.70        2.01     12.45 o
  -6  -6  12       39.34       33.14      9.05 o
  -5  -6  12       45.37       42.81      8.71 o
  -4  -6  12      293.37      293.53     11.25 o
  -3  -6  12        1.81        1.74      5.17 o
  -2  -6  12       30.64       27.60      3.63 o
  -1  -6  12        5.73        2.53      3.74 o
   0  -6  12      580.57      564.55     12.56 o
   1  -6  12       55.90       60.83      4.47 o
   2  -6  12      288.54      307.32      8.25 o
   3  -6  12       19.61       23.44      3.90 o
   4  -6  12      103.31      114.25      6.28 o
   5  -6  12        1.50       -2.73      6.26 o
   6  -6  12      178.72      178.56     17.60 o
   7  -6  12       11.11       25.68      8.75 o
  -7  -5  12       20.82       34.56     12.52 o
  -6  -5  12        0.80        0.41      7.44 o
  -5  -5  12       12.56        9.21      6.68 o
  -4  -5  12       18.75       19.06      5.61 o
  -3  -5  12      239.44      229.62      7.17 o
  -2  -5  12      254.63      245.72      6.33 o
  -1  -5  12      130.82      137.66     10.17 o
   0  -5  12     1173.43     1123.02     20.73 o
   1  -5  12     1289.38     1315.13     20.72 o
   2  -5  12       73.96       91.04      6.80 o
   3  -5  12       63.40       66.22      5.04 o
   4  -5  12       72.26       65.65      8.49 o
   5  -5  12       90.62       94.07      8.56 o
   6  -5  12        2.88       -1.34      7.46 o
   7  -5  12       18.93        9.69      8.83 o
  -7  -4  12       10.56       -8.16      9.49 o
  -6  -4  12      152.15      164.06     10.40 o
  -5  -4  12        0.29       -6.24      6.24 o
  -4  -4  12      377.55      355.09     16.41 o
  -3  -4  12       95.56      103.41      6.07 o
  -2  -4  12       51.57       59.08      3.57 o
  -1  -4  12      564.21      525.77      8.61 o
   0  -4  12      881.38      866.01     15.19 o
   1  -4  12     1013.70     1014.30     17.12 o
   2  -4  12       10.71       12.81      4.27 o
   3  -4  12       19.98       20.25      4.59 o
   4  -4  12      430.20      416.64     15.47 o
   5  -4  12       52.39       35.96      8.06 o
   6  -4  12       14.32       27.04     11.24 o
   7  -4  12       38.78       36.13     10.05 o
  -7  -3  12        0.09        2.63      9.70 o
  -6  -3  12       42.77       21.34      8.49 o
  -5  -3  12      109.87      100.70      8.18 o
  -4  -3  12      138.79      137.21      6.85 o
  -3  -3  12        0.66       -2.30      3.49 o
  -2  -3  12      132.16      139.19      4.65 o
  -1  -3  12      692.66      654.23     10.27 o
   0  -3  12       60.35       61.52      3.09 o
   1  -3  12        4.60        4.70      2.96 o
   2  -3  12     1675.24     1615.03     25.46 o
   3  -3  12       79.80       78.86      5.85 o
   4  -3  12      212.81      204.07     11.29 o
   5  -3  12      141.30      138.01     10.70 o
   6  -3  12        8.39        7.24      8.79 o
   7  -3  12       67.83       66.64     11.47 o
  -8  -2  12        0.39        6.14     10.63 o
  -7  -2  12       19.44        0.88      9.46 o
  -6  -2  12      153.57      133.51      9.87 o
  -5  -2  12       24.09       27.22      5.87 o
  -4  -2  12       17.27       10.32      4.73 o
  -3  -2  12      275.47      261.92      6.70 o
  -2  -2  12      297.92      300.99      7.24 o
  -1  -2  12       20.23       21.25      2.98 o
   0  -2  12      249.07      258.23      6.92 o
   1  -2  12       49.32       55.79      3.46 o
   2  -2  12      300.11      289.81      5.99 o
   3  -2  12      674.12      631.98     10.74 o
   4  -2  12      247.86      230.55      6.84 o
   5  -2  12        2.50       -1.13      3.74 o
   6  -2  12       77.12       61.49      6.78 o
   7  -2  12        1.62        3.29      6.50 o
  -8  -1  12       23.35       25.48     10.97 o
  -7  -1  12       33.28       33.51      9.92 o
  -6  -1  12      164.66      184.10     13.50 o
  -5  -1  12      224.08      211.37      8.21 o
  -4  -1  12        8.74        2.19      4.48 o
  -3  -1  12       79.18       80.09      4.88 o
  -2  -1  12      415.53      419.28      8.50 o
  -1  -1  12       61.99       65.86      4.00 o
   0  -1  12      560.17      560.17      9.09 o
   1  -1  12      545.23      542.70      9.35 o
   2  -1  12       83.79       85.21      4.72 o
   3  -1  12      886.54      864.13     17.72 o
   4  -1  12       13.56       15.08      4.66 o
   5  -1  12        0.13        3.22      6.06 o
   6  -1  12        1.86        6.68      6.82 o
   7  -1  12       22.19       31.61      8.51 o
  -8   0  12       29.27       44.84     12.00 o
  -7   0  12        0.54        8.46      9.55 o
  -6   0  12        5.46       -0.46      6.29 o
  -5   0  12      199.77      163.71      9.75 o
  -4   0  12       18.23       25.72      5.23 o
  -3   0  12       54.14       45.25      4.49 o
  -2   0  12     1041.80      983.41     14.17 o
  -1   0  12       30.58       30.55      3.46 o
   0   0  12      198.26      186.94      5.26 o
   1   0  12      721.89      714.22     11.91 o
   2   0  12       11.78        9.48      3.19 o
   3   0  12      957.29      994.01     20.95 o
   4   0  12       10.42        8.52      5.42 o
   5   0  12        2.61        6.75      9.36 o
   6   0  12        5.14        4.84      7.77 o
   7   0  12        0.57       -6.79      8.15 o
  -8   1  12        7.81       25.93     10.92 o
  -7   1  12       19.74       31.17      8.44 o
  -6   1  12        5.88        3.98      6.37 o
  -5   1  12       60.29       44.47      7.61 o
  -4   1  12     1342.41     1361.28     23.98 o
  -3   1  12     1641.95     1572.86     24.07 o
  -2   1  12      216.89      226.34      6.78 o
  -1   1  12      716.76      725.08     12.23 o
   0   1  12      286.05      263.39      6.61 o
   1   1  12       50.46       58.51      4.09 o
   2   1  12      250.08      236.15      6.86 o
   3   1  12        4.33        0.34      4.89 o
   4   1  12       18.22       12.47      6.41 o
   5   1  12      163.77      172.80     10.83 o
   6   1  12       86.55       86.11      9.74 o
   7   1  12       31.31       30.38      9.91 o
  -8   2  12        0.75       -1.85     13.62 o
  -7   2  12      273.45      285.58     13.30 o
  -6   2  12       45.61       37.00      8.17 o
  -5   2  12       69.38       77.01     11.23 o
  -4   2  12        9.21        8.55      5.15 o
  -3   2  12        3.19       -1.60      4.38 o
  -2   2  12      516.91      503.89     11.07 o
  -1   2  12      533.50      508.50     10.13 o
   0   2  12      374.75      382.11      8.77 o
   1   2  12       32.02       24.88      4.18 o
   2   2  12      345.03      328.24      9.38 o
   3   2  12        3.04        2.90      5.44 o
   4   2  12       37.02       38.74      6.28 o
   5   2  12       16.77       23.45      8.17 o
   6   2  12        2.30        2.80     12.60 o
  -8   3  12      111.55      128.19     12.04 o
  -7   3  12      149.44      163.98     11.31 o
  -6   3  12        0.15       -7.97      7.97 o
  -5   3  12       76.78       88.46      7.40 o
  -4   3  12      167.20      172.25      8.50 o
  -3   3  12      161.86      170.68      7.30 o
  -2   3  12      688.05      669.21     13.43 o
  -1   3  12      710.76      653.41     13.10 o
   0   3  12      200.36      190.23      7.21 o
   1   3  12      194.31      197.71      7.45 o
   2   3  12       44.38       49.93      5.52 o
   3   3  12      146.48      165.70      8.30 o
   4   3  12        3.97        0.71      5.83 o
   5   3  12       39.49       41.70      9.45 o
   6   3  12        3.73       -0.55      9.32 o
  -8   4  12      151.79      210.82     13.69 o
  -7   4  12        2.17       10.65      8.83 o
  -6   4  12        5.29       18.41      8.29 o
  -5   4  12      278.42      315.79     12.82 o
  -4   4  12      480.89      480.07     14.26 o
  -3   4  12       35.96       28.50      5.40 o
  -2   4  12      431.02      425.27     10.92 o
  -1   4  12      220.35      234.60      8.10 o
   0   4  12      238.82      225.87      9.70 o
   1   4  12      219.37      199.46      7.84 o
   2   4  12        8.27        0.16      5.05 o
   3   4  12       26.62       17.58      6.15 o
   4   4  12       19.64       18.35      6.95 o
   5   4  12       57.93       74.54     12.48 o
   6   4  12        0.93        2.21     11.68 o
  -7   5  12       27.65       25.61     10.40 o
  -6   5  12       41.86       51.35      8.70 o
  -5   5  12      340.33      359.48     13.87 o
  -4   5  12        1.64        2.56      5.33 o
  -3   5  12      338.28      354.48     10.63 o
  -2   5  12      414.59      389.66     10.72 o
  -1   5  12      148.58      143.56      7.12 o
   0   5  12        2.01       -3.32      4.80 o
   1   5  12        4.76       -1.07      4.86 o
   2   5  12        2.03       -4.36      5.24 o
   3   5  12        0.59        5.53      6.16 o
   4   5  12       81.28       84.90      9.75 o
   5   5  12       34.91       48.07      8.99 o
  -7   6  12        8.48       19.56      9.50 o
  -6   6  12      111.93      143.33     12.38 o
  -5   6  12      547.47      547.52     17.55 o
  -4   6  12       55.77       59.42      8.69 o
  -3   6  12      300.39      278.47     10.14 o
  -2   6  12      963.28      945.97     17.81 o
  -1   6  12        0.50       -3.05      5.16 o
   0   6  12      283.06      295.64      9.66 o
   1   6  12       60.72       65.05      6.46 o
   2   6  12       46.62       43.72      6.31 o
   3   6  12       28.01       41.06      7.31 o
   4   6  12       57.65       61.27      9.12 o
   5   6  12        9.64        5.75      8.56 o
  -7   7  12        0.87       -4.80     10.74 o
  -6   7  12       80.01       79.95     10.11 o
  -5   7  12      394.68      385.67     17.53 o
  -4   7  12       13.98       11.07      7.79 o
  -3   7  12      290.54      279.43     11.19 o
  -2   7  12        5.60        7.86      6.47 o
  -1   7  12       98.17       88.83      7.71 o
   0   7  12      511.35      541.51     14.40 o
   1   7  12       38.16       36.23      6.86 o
   2   7  12       19.94       16.33      6.69 o
   3   7  12        0.30       13.63      8.89 o
   4   7  12        6.87        8.31      8.20 o
  -6   8  12      204.63      215.32     13.47 o
  -5   8  12       11.21       14.65      8.87 o
  -4   8  12      177.05      155.82     11.15 o
  -3   8  12      145.65      136.35      9.32 o
  -2   8  12        1.22        8.46      7.06 o
  -1   8  12       36.68       45.86      7.25 o
   0   8  12       79.51       79.01      8.60 o
   1   8  12       14.62       16.34      6.90 o
   2   8  12        7.33       16.79      7.03 o
   3   8  12        3.59        0.61     10.24 o
  -5   9  12        0.11       -0.92      9.22 o
  -4   9  12      190.01      174.98     21.69 o
  -3   9  12      112.57      113.32     10.58 o
  -2   9  12       74.69       77.57      9.05 o
  -1   9  12        0.70       -4.42      6.72 o
   0   9  12       77.37      103.34     13.17 o
   1   9  12        2.17       13.46      8.95 o
   2   9  12        0.81       -8.01     13.63 o
  -4  10  12      108.23      106.50     21.23 o
  -3  10  12       13.49       19.50      9.36 o
  -2  10  12       27.44       25.08      9.51 o
  -1  10  12       31.82       19.29      9.79 o
   0  10  12       38.76       28.33      9.81 o
   1  10  12        9.74        7.64      9.26 o
  -2  11  12       10.29       11.53     11.04 o
   0 -13  13       35.87       46.45      9.36 o
   1 -13  13       29.99       12.87      7.99 o
   2 -13  13       19.68       20.36     14.57 o
  -2 -12  13       21.32        6.27      8.37 o
  -1 -12  13       31.35       35.91      7.93 o
   0 -12  13       16.15       11.94     13.21 o
   1 -12  13        1.87        2.84      7.41 o
   2 -12  13       21.57       36.88     14.03 o
   3 -12  13        0.60      -14.46     14.46 o
   4 -12  13        0.02      -13.59     13.59 o
  -3 -11  13       23.86       16.04     12.90 o
  -2 -11  13        0.54        6.49      7.64 o
  -1 -11  13        8.51        9.74      7.80 o
   0 -11  13       20.48       17.69      6.48 o
   1 -11  13        8.62        3.21      5.29 o
   2 -11  13       53.98       58.44     16.47 o
   3 -11  13       27.01       47.77     17.01 o
   4 -11  13       33.96       47.72     16.63 o
   5 -11  13        9.71       -3.30     15.71 o
  -4 -10  13        6.61        7.90      6.82 o
  -3 -10  13       24.70       10.93      8.31 o
  -2 -10  13        9.68        1.94      7.08 o
  -1 -10  13      126.97      124.76      8.95 o
   0 -10  13       82.20       75.14      7.05 o
   1 -10  13      107.65      113.10      6.73 o
   2 -10  13        9.58       14.24     14.62 o
   3 -10  13        3.26        2.65     14.30 o
   4 -10  13       17.39       15.65     15.27 o
   5 -10  13       27.89       32.50     16.36 o
  -5  -9  13        9.61       -8.83      9.76 o
  -4  -9  13       15.53        4.62     11.54 o
  -3  -9  13       33.49       15.50      8.36 o
  -2  -9  13       13.88        4.13      7.13 o
  -1  -9  13       11.65       11.50      6.58 o
   0  -9  13       10.83        7.22      5.63 o
   1  -9  13       30.55       33.84      4.40 o
   2  -9  13       36.34       43.58      4.63 o
   3  -9  13        6.89       -6.39     13.05 o
   4  -9  13        7.76       29.46     15.11 o
   5  -9  13       22.17       26.25      4.30 o
   6  -9  13       81.56       60.15      6.07 o
  -5  -8  13        1.49       -7.95      7.95 o
  -4  -8  13        0.01       -6.31      6.31 o
  -3  -8  13        5.75        3.89      5.08 o
  -2  -8  13      133.94      107.10      8.83 o
  -1  -8  13       78.51       78.32     14.07 o
   0  -8  13        2.37       -0.32      5.51 o
   1  -8  13      219.08      190.91      7.18 o
   2  -8  13        5.24        7.82      3.40 o
   3  -8  13        3.40        2.49      4.51 o
   4  -8  13        2.07        9.82      3.83 o
   5  -8  13       36.43       36.44      6.43 o
   6  -8  13        6.66        2.49      6.87 o
  -6  -7  13        0.01       -5.56      8.79 o
  -5  -7  13       21.53       11.25     10.14 o
  -4  -7  13       12.84        9.07     11.09 o
  -3  -7  13       30.18       29.57      5.94 o
  -2  -7  13       20.86       21.11      6.91 o
  -1  -7  13      131.06      102.03      7.63 o
   0  -7  13      642.82      674.09     23.15 o
   1  -7  13      906.31      848.03     16.59 o
   2  -7  13       26.53       23.94      5.92 o
   3  -7  13       80.57      101.36      6.10 o
   4  -7  13      176.18      178.45      7.10 o
   5  -7  13        2.05        4.92      6.31 o
   6  -7  13      140.07      139.06     11.78 o
  -6  -6  13       32.71       27.05      9.77 o
  -5  -6  13       29.85       24.57      8.34 o
  -4  -6  13       83.52       70.83      7.63 o
  -3  -6  13       52.63       60.02      6.33 o
  -2  -6  13        0.04       -2.55      3.34 o
  -1  -6  13      298.94      286.02     11.18 o
   0  -6  13       92.03       83.00      5.69 o
   1  -6  13      487.51      513.17     13.82 o
   2  -6  13      197.86      194.07     10.20 o
   3  -6  13      153.73      177.41      7.06 o
   4  -6  13       20.68       26.44      5.96 o
   5  -6  13        2.71       -0.80      6.83 o
   6  -6  13      269.65      271.94     14.17 o
   7  -6  13        2.56       -2.09     13.11 o
  -6  -5  13        0.03       -1.76      8.70 o
  -5  -5  13        3.66       -0.41      7.49 o
  -4  -5  13      181.53      183.16     10.83 o
  -3  -5  13        0.80        5.27      5.78 o
  -2  -5  13      136.22      139.45      5.86 o
  -1  -5  13       57.48       63.13      6.72 o
   0  -5  13      354.39      348.91     15.13 o
   1  -5  13      304.88      283.35      8.97 o
   2  -5  13      452.24      460.87     13.57 o
   3  -5  13      104.22      106.09      7.93 o
   4  -5  13        7.94        9.28      5.93 o
   5  -5  13       34.91       43.01      8.15 o
   6  -5  13       99.31      106.75     10.81 o
   7  -5  13        4.09       -4.22      9.37 o
  -7  -4  13       25.29       18.38     12.86 o
  -6  -4  13        1.27       -6.16      7.42 o
  -5  -4  13        9.64        9.92      6.38 o
  -4  -4  13       93.54       90.36      7.04 o
  -3  -4  13       77.20       73.19      6.08 o
  -2  -4  13      233.21      230.46      6.89 o
  -1  -4  13       13.25       15.15      3.88 o
   0  -4  13      122.65      119.71      7.82 o
   1  -4  13       40.08       32.92      4.96 o
   2  -4  13      413.33      423.86     15.22 o
   3  -4  13       63.41       65.80      7.43 o
   4  -4  13       23.76       20.43      6.33 o
   5  -4  13      275.35      273.27     14.20 o
   6  -4  13       49.68       45.40      9.67 o
   7  -4  13        2.39        3.22      9.85 o
  -7  -3  13        1.03       -6.39      9.73 o
  -6  -3  13       35.83       27.82      8.14 o
  -5  -3  13      172.90      148.70      8.44 o
  -4  -3  13        4.37       -2.87      5.30 o
  -3  -3  13       44.63       60.06      5.84 o
  -2  -3  13      471.77      470.78     10.66 o
  -1  -3  13        3.93        2.44      3.15 o
   0  -3  13      188.24      192.91      5.44 o
   1  -3  13      340.71      325.78      9.03 o
   2  -3  13     2957.08     3008.89     71.13 o
   3  -3  13      135.78      128.34      8.45 o
   4  -3  13        4.62        9.51      6.51 o
   5  -3  13       71.66       64.99      9.79 o
   6  -3  13       16.84       16.31     10.51 o
   7  -3  13        7.73        7.10     10.51 o
  -7  -2  13       16.00       14.84      9.97 o
  -6  -2  13       17.90        3.33      7.55 o
  -5  -2  13        3.11        2.06      6.16 o
  -4  -2  13       10.77       17.08      5.60 o
  -3  -2  13        5.87        2.51      4.28 o
  -2  -2  13       26.96       41.44      4.53 o
  -1  -2  13      147.02      139.47      5.40 o
   0  -2  13      104.90      102.18      4.02 o
   1  -2  13      158.65      156.38      4.99 o
   2  -2  13      484.17      461.88     10.29 o
   3  -2  13       46.14       47.30      3.55 o
   4  -2  13       89.04       98.88      5.60 o
   5  -2  13      235.58      231.90      8.73 o
   6  -2  13       48.76       39.48      7.40 o
   7  -2  13        1.40        3.70      5.75 o
  -7  -1  13        4.52       23.00      9.88 o
  -6  -1  13      201.83      219.49     11.53 o
  -5  -1  13       64.88       54.75      7.24 o
  -4  -1  13      150.51      147.03      7.11 o
  -3  -1  13      656.98      661.69     14.71 o
  -2  -1  13     1552.79     1578.84     21.76 o
  -1  -1  13      365.49      344.90      7.96 o
   0  -1  13       31.33       33.08      3.41 o
   1  -1  13      862.29      868.79     12.47 o
   2  -1  13       48.29       41.57      4.25 o
   3  -1  13      324.63      302.29      8.57 o
   4  -1  13      120.81      145.85     11.59 o
   5  -1  13        3.40       -4.97      6.17 o
   6  -1  13       21.65       23.99      7.67 o
  -7   0  13       10.20       -4.81      9.86 o
  -6   0  13       32.51       23.99      7.93 o
  -5   0  13       20.15       13.83      5.74 o
  -4   0  13      234.78      242.08      8.70 o
  -3   0  13      604.04      644.94     13.24 o
  -2   0  13      533.05      457.00     10.56 o
  -1   0  13        8.89        6.70      3.32 o
   0   0  13      239.24      237.60      8.40 o
   1   0  13       30.04       30.58      3.67 o
   2   0  13       12.66        5.51      4.05 o
   3   0  13      124.53      134.50      7.53 o
   4   0  13       72.83       86.92      8.35 o
   5   0  13        1.49        1.36      7.19 o
   6   0  13        2.72       -5.58      7.79 o
  -7   1  13        0.81       18.45     10.53 o
  -6   1  13      212.62      220.64     11.37 o
  -5   1  13      128.77      124.98      7.56 o
  -4   1  13        2.09        2.78      4.85 o
  -3   1  13       92.54      104.73      6.15 o
  -2   1  13        9.23       13.60      4.50 o
  -1   1  13      282.10      288.95      8.99 o
   0   1  13      946.65      919.19     14.70 o
   1   1  13       21.15       32.93      4.67 o
   2   1  13       31.31       26.18      5.36 o
   3   1  13       73.20       70.41      6.49 o
   4   1  13      912.10      936.54     21.06 o
   5   1  13       21.64       20.44      8.15 o
   6   1  13       10.20       19.63      9.26 o
  -7   2  13      103.43      133.55     10.90 o
  -6   2  13       19.12       22.41      7.98 o
  -5   2  13       58.83       76.06      7.44 o
  -4   2  13       10.62       14.04      5.50 o
  -3   2  13      494.20      507.18     11.85 o
  -2   2  13       60.54       58.46      6.24 o
  -1   2  13      240.01      251.06      8.16 o
   0   2  13      114.71      122.24      6.31 o
   1   2  13       19.44       30.89      4.91 o
   2   2  13       15.10       22.86      5.66 o
   3   2  13       24.98       36.40      6.11 o
   4   2  13      200.24      242.72     11.05 o
   5   2  13       96.75       94.21     10.10 o
   6   2  13        4.47        8.78      9.38 o
  -7   3  13       21.52       22.36      9.09 o
  -6   3  13       45.99       43.98      8.62 o
  -5   3  13       38.28       46.08     10.29 o
  -4   3  13       82.07       98.57      7.05 o
  -3   3  13      160.15      159.03      7.66 o
  -2   3  13        0.72       -4.62      4.62 o
  -1   3  13      308.69      304.99      9.19 o
   0   3  13       11.34       12.57      4.83 o
   1   3  13       74.05       70.12      5.69 o
   2   3  13      111.28      105.20      7.45 o
   3   3  13      183.58      171.63      8.90 o
   4   3  13        0.92       -0.09      6.34 o
   5   3  13        7.51        3.86      7.66 o
  -7   4  13       93.59       99.36     10.78 o
  -6   4  13       20.04        9.78     10.44 o
  -5   4  13      281.93      314.91     13.34 o
  -4   4  13      227.73      219.32      9.18 o
  -3   4  13      352.20      328.10     10.16 o
  -2   4  13       39.46       35.03      5.70 o
  -1   4  13      387.15      371.83     10.55 o
   0   4  13      483.74      471.31     11.87 o
   1   4  13       16.12        6.94      5.11 o
   2   4  13      143.44      141.85      8.27 o
   3   4  13      105.59      115.57      8.21 o
   4   4  13       22.09       24.04      7.25 o
   5   4  13       89.57      114.51      9.92 o
  -7   5  13      312.37      331.45     15.19 o
  -6   5  13       15.81        2.65      8.40 o
  -5   5  13      137.23      123.27     10.19 o
  -4   5  13        9.92        4.14      6.70 o
  -3   5  13       85.76       85.04      9.44 o
  -2   5  13      372.63      371.87     10.87 o
  -1   5  13      231.24      231.44      9.95 o
   0   5  13      168.41      182.67      8.02 o
   1   5  13       25.69       25.00      5.89 o
   2   5  13       54.47       64.40      7.45 o
   3   5  13        2.89       10.51      6.65 o
   4   5  13        0.12       -0.57      7.04 o
  -6   6  13       78.99       71.64     10.42 o
  -5   6  13      143.83      164.19     14.69 o
  -4   6  13       21.19       24.38      7.64 o
  -3   6  13      159.70      150.27     11.62 o
  -2   6  13       94.45      100.31      9.01 o
  -1   6  13       83.76      118.01      7.92 o
   0   6  13       23.31       18.59      6.49 o
   1   6  13      362.31      346.69     11.36 o
   2   6  13       77.50       64.07      7.58 o
   3   6  13        2.68       -3.26      7.78 o
   4   6  13        0.51        7.76      8.25 o
  -6   7  13      188.97      162.60     12.37 o
  -5   7  13      134.92      157.94     12.13 o
  -4   7  13        0.49        8.07      8.53 o
  -3   7  13      168.42      183.35     10.05 o
  -2   7  13        6.46        4.34      7.03 o
  -1   7  13      503.93      474.46     14.38 o
   0   7  13       17.10       17.63      7.46 o
   1   7  13       36.53       45.41      7.50 o
   2   7  13        0.79       10.88      7.79 o
   3   7  13       14.68        2.53      8.56 o
  -5   8  13       54.77       47.71     10.15 o
  -4   8  13        5.26        2.32      8.90 o
  -3   8  13       50.64       40.19      7.99 o
  -2   8  13       29.91       21.41      7.35 o
  -1   8  13      148.94      153.97      9.66 o
   0   8  13       16.65       23.79      7.40 o
   1   8  13       24.57       29.69      7.30 o
   2   8  13        5.85        8.74     10.10 o
  -4   9  13        0.83        1.63      9.28 o
  -3   9  13       62.16       79.17     12.30 o
  -2   9  13        1.84        7.04      7.50 o
  -1   9  13      100.45       93.99     10.93 o
   0   9  13       26.90       32.85      9.84 o
   1   9  13        0.21       -2.44     10.09 o
  -3  10  13       26.71       19.76     10.23 o
  -2  10  13        0.38       10.81     10.05 o
  -1  10  13        1.98       -3.47      9.33 o
  -1 -12  14        9.63       -2.73      7.57 o
   0 -12  14      134.31      156.55     20.33 o
   1 -12  14        2.37        5.42      5.95 o
   2 -12  14        1.80       18.25     15.60 o
   3 -12  14       24.09        4.55     16.57 o
  -2 -11  14        1.45        4.82      8.20 o
  -1 -11  14        8.36       15.91      7.67 o
   0 -11  14        8.27       -0.96      6.31 o
   1 -11  14       19.31       16.39      5.87 o
   2 -11  14       14.33       20.13      6.48 o
   3 -11  14       18.93       37.48     16.95 o
   4 -11  14        2.18        0.92     16.74 o
  -3 -10  14        0.94       -1.83     11.42 o
  -2 -10  14        0.02       14.83      8.05 o
  -1 -10  14       38.98       24.54      7.30 o
   0 -10  14       67.01       69.20      7.41 o
   1 -10  14       46.28       57.73      6.21 o
   2 -10  14        2.62        4.56      4.13 o
   3 -10  14        4.61      -14.79     14.79 o
   4 -10  14        1.15       15.06     16.95 o
   5 -10  14       13.36       16.41      7.61 o
  -4  -9  14       13.65        2.68     11.16 o
  -3  -9  14       65.02       50.77      9.43 o
  -2  -9  14       48.32       55.04      8.43 o
  -1  -9  14       57.94       59.60      8.42 o
   0  -9  14       29.86       17.77      6.39 o
   1  -9  14       68.09       67.75      6.25 o
   2  -9  14        5.89       11.92      3.84 o
   3  -9  14       16.38        2.55     15.00 o
   4  -9  14       13.89       22.67     13.73 o
   5  -9  14       57.77       61.88      6.29 o
  -5  -8  14       28.20       39.45      9.73 o
  -4  -8  14       62.31       58.46      8.84 o
  -3  -8  14        1.52        0.14      4.77 o
  -2  -8  14        6.56        6.86      7.15 o
  -1  -8  14        0.73        8.54      6.48 o
   0  -8  14       47.43       44.73      6.47 o
   1  -8  14        0.46       12.78      5.31 o
   2  -8  14        6.82        1.00      4.01 o
   3  -8  14        2.65       -1.98      3.71 o
   4  -8  14       89.42      108.96      6.84 o
   5  -8  14       56.26       54.71      6.99 o
   6  -8  14        0.19       10.89     10.51 o
  -5  -7  14       10.79       19.08      8.57 o
  -4  -7  14       94.25       90.60      8.07 o
  -3  -7  14       83.89       67.20      7.60 o
  -2  -7  14      121.32      135.15     12.14 o
  -1  -7  14        9.93       12.46      6.23 o
   0  -7  14      214.24      207.35     10.56 o
   1  -7  14      275.06      290.46     10.69 o
   2  -7  14      147.30      155.13      8.98 o
   3  -7  14        2.90        5.81      5.05 o
   4  -7  14        1.23       -4.85      5.89 o
   5  -7  14       27.78        9.96      6.47 o
   6  -7  14       24.48       39.31      8.53 o
  -6  -6  14        0.63       -9.05      9.05 o
  -5  -6  14        0.78        2.27      8.17 o
  -4  -6  14       22.24       18.18      9.22 o
  -3  -6  14        6.79       -0.29      6.33 o
  -2  -6  14        2.21       -0.09      7.14 o
  -1  -6  14       14.80       20.96      6.39 o
   0  -6  14       63.71       82.78      7.26 o
   1  -6  14      363.58      361.63     14.58 o
   2  -6  14       36.37       37.07      6.05 o
   3  -6  14       47.42       52.64      6.45 o
   4  -6  14       18.65       21.12      6.45 o
   5  -6  14       30.72       31.84      7.18 o
   6  -6  14        1.25        6.22      8.18 o
  -6  -5  14       20.33       42.55      9.82 o
  -5  -5  14        3.25        3.24      7.49 o
  -4  -5  14       29.64       30.71      6.96 o
  -3  -5  14       61.76       56.39      6.71 o
  -2  -5  14        8.94       11.76      4.17 o
  -1  -5  14       22.15       10.89      6.18 o
   0  -5  14       40.65       49.98      6.59 o
   1  -5  14      424.33      448.22     20.90 o
   2  -5  14     1146.51     1140.73     25.48 o
   3  -5  14      118.62      122.12      9.14 o
   4  -5  14       59.28       75.93      7.72 o
   5  -5  14       34.52       35.12     14.16 o
   6  -5  14       25.84       35.54     12.65 o
  -6  -4  14       19.03       22.35      9.39 o
  -5  -4  14        3.85       -7.02      7.02 o
  -4  -4  14       72.76       80.14      7.84 o
  -3  -4  14        0.87        3.05      5.84 o
  -2  -4  14      309.21      297.32     13.71 o
  -1  -4  14       62.88       56.88      4.64 o
   0  -4  14      117.24      126.86      8.21 o
   1  -4  14        0.14        2.97      5.66 o
   2  -4  14        1.34        9.39      6.00 o
   3  -4  14       10.52        9.04      6.07 o
   4  -4  14        0.50        1.32      6.51 o
   5  -4  14       26.34       25.25     14.57 o
   6  -4  14       42.80       61.05     10.51 o
  -7  -3  14       24.37       28.36     13.14 o
  -6  -3  14        1.45        1.15      7.66 o
  -5  -3  14       37.80       30.23      6.84 o
  -4  -3  14        0.50       -5.79      5.79 o
  -3  -3  14       74.98       74.65      6.42 o
  -2  -3  14      436.00      410.58     10.73 o
  -1  -3  14      786.45      786.23     13.46 o
   0  -3  14      555.63      536.46     10.68 o
   1  -3  14       51.09       55.12      7.10 o
   2  -3  14      297.39      308.12     12.24 o
   3  -3  14       80.65       95.31      8.26 o
   4  -3  14      213.08      218.49     11.25 o
   5  -3  14       31.76       48.92      9.85 o
   6  -3  14      121.13      126.91     12.90 o
  -7  -2  14        0.37        9.16     10.17 o
  -6  -2  14       25.89       25.91      7.99 o
  -5  -2  14        0.37       -1.27      6.40 o
  -4  -2  14        3.72        3.12      5.82 o
  -3  -2  14      142.79      114.76      9.89 o
  -2  -2  14      370.54      365.25     10.49 o
  -1  -2  14     1000.34      967.08     16.01 o
   0  -2  14        2.57        7.79      3.62 o
   1  -2  14       66.66       55.57      4.37 o
   2  -2  14      334.36      309.45      9.18 o
   3  -2  14       20.78       21.59      9.08 o
   4  -2  14       36.11       23.10      7.61 o
   5  -2  14        2.95        3.49      8.97 o
   6  -2  14        9.11       -1.52      9.93 o
  -7  -1  14        1.27        9.25     10.47 o
  -6  -1  14        2.89       -8.02     10.61 o
  -5  -1  14      184.23      210.73      9.93 o
  -4  -1  14      138.57      134.68      8.22 o
  -3  -1  14      113.45      107.44      6.94 o
  -2  -1  14       16.13       19.35      5.34 o
  -1  -1  14      144.84      136.65      6.81 o
   0  -1  14      218.30      216.29      8.24 o
   1  -1  14       42.61       51.90      5.02 o
   2  -1  14       28.96       17.69      4.49 o
   3  -1  14      366.44      387.74     11.84 o
   4  -1  14      220.60      219.44     17.84 o
   5  -1  14       85.97       98.30      8.34 o
   6  -1  14       71.89       66.45      8.45 o
  -7   0  14        0.21       -2.27     12.32 o
  -6   0  14       23.31       17.28      9.40 o
  -5   0  14        2.09       -5.67      6.41 o
  -4   0  14      218.93      223.65      9.61 o
  -3   0  14      114.97      109.35     10.92 o
  -2   0  14      253.91      228.50      8.59 o
  -1   0  14        2.81       -3.02      4.58 o
   0   0  14      184.62      202.92      7.91 o
   1   0  14      274.50      276.87     12.45 o
   2   0  14       96.59      111.28      7.40 o
   3   0  14       83.09       68.51      7.03 o
   4   0  14      707.57      746.12     18.29 o
   5   0  14       34.81       35.96      7.22 o
   6   0  14        0.12        3.38      9.32 o
  -7   1  14        2.98       -9.69     10.02 o
  -6   1  14       56.59       76.99     11.15 o
  -5   1  14       39.35       28.06      6.90 o
  -4   1  14       21.72       19.71      5.84 o
  -3   1  14       31.52       41.54      5.62 o
  -2   1  14      846.66      775.81     17.79 o
  -1   1  14       61.30       56.34      5.36 o
   0   1  14       11.62       15.22      5.35 o
   1   1  14      690.77      695.76     15.22 o
   2   1  14       34.56       44.85      7.71 o
   3   1  14        8.30        2.76      6.47 o
   4   1  14       91.35      103.27      8.73 o
   5   1  14        3.04       11.74      7.36 o
   6   1  14       23.96       22.31     17.60 o
  -7   2  14        0.57       -5.43     10.19 o
  -6   2  14       29.12       41.43     10.26 o
  -5   2  14        0.91       -5.80      5.80 o
  -4   2  14        0.45        2.12      5.63 o
  -3   2  14      204.75      214.96      8.40 o
  -2   2  14       81.96       99.25      6.50 o
  -1   2  14      237.45      226.89     10.63 o
   0   2  14      204.91      198.83      8.59 o
   1   2  14      279.35      265.53     12.01 o
   2   2  14        1.57       14.37      5.85 o
   3   2  14       68.55       51.48      7.74 o
   4   2  14      137.24      137.76     11.09 o
   5   2  14        9.65       17.11      7.94 o
  -7   3  14       82.26      106.34     14.16 o
  -6   3  14       12.91       12.72      8.57 o
  -5   3  14        4.31       -6.66      7.42 o
  -4   3  14      110.58      114.19      7.72 o
  -3   3  14      491.26      524.96     12.98 o
  -2   3  14       68.76       77.96      6.36 o
  -1   3  14       78.81       87.69      6.58 o
   0   3  14      774.35      703.64     15.86 o
   1   3  14       28.44       37.90      6.50 o
   2   3  14      109.95       90.55      7.48 o
   3   3  14       79.34       83.54      8.42 o
   4   3  14       22.21       17.37      7.84 o
   5   3  14        3.45        4.66      8.18 o
  -6   4  14       79.81       87.48     14.37 o
  -5   4  14        0.34       -4.19      8.11 o
  -4   4  14      151.91      138.74     12.56 o
  -3   4  14      224.82      251.37     13.01 o
  -2   4  14        0.06        0.73      5.60 o
  -1   4  14      148.44      147.31      9.51 o
   0   4  14      227.11      236.39     13.13 o
   1   4  14       77.56       73.11      7.23 o
   2   4  14      105.70      120.64      9.15 o
   3   4  14       31.33       48.16      7.43 o
   4   4  14        0.09        1.10      7.67 o
  -6   5  14       23.11       36.68      9.47 o
  -5   5  14       15.53       13.73      8.53 o
  -4   5  14      180.41      189.42     10.37 o
  -3   5  14        6.75        0.53      6.75 o
  -2   5  14        0.72       -1.72      5.85 o
  -1   5  14      324.24      335.60     13.18 o
   0   5  14       70.30       81.86      6.91 o
   1   5  14       31.15       34.93      9.07 o
   2   5  14        7.44       16.48      6.93 o
   3   5  14       35.30       45.41      7.70 o
   4   5  14       35.72       47.56     10.63 o
  -6   6  14       11.34       -4.66      9.49 o
  -5   6  14       67.78       72.19     10.58 o
  -4   6  14      399.66      415.21     14.01 o
  -3   6  14        2.32       -0.36      7.04 o
  -2   6  14       22.69       22.31      7.40 o
  -1   6  14      332.54      327.47     11.95 o
   0   6  14       29.18       38.17      7.23 o
   1   6  14       42.15       29.61      7.23 o
   2   6  14      154.86      182.48     11.44 o
   3   6  14        6.80       -2.33      8.13 o
  -5   7  14      294.28      367.94     26.32 o
  -4   7  14      110.24      120.54     11.07 o
  -3   7  14        4.30       -6.25      7.34 o
  -2   7  14       31.38       35.57      7.76 o
  -1   7  14      100.78      120.00      9.28 o
   0   7  14        3.52       -2.33      7.56 o
   1   7  14        0.80       -7.64      7.64 o
   2   7  14        0.55       -1.62      7.91 o
  -4   8  14        0.77       -9.43      9.43 o
  -3   8  14       77.80       63.38      9.43 o
  -2   8  14      254.17      283.24     19.17 o
  -1   8  14       14.75       26.62      8.22 o
   0   8  14       34.06       29.21      8.80 o
   1   8  14       40.93       49.06     11.59 o
  -3   9  14      169.58      173.12     14.77 o
  -2   9  14       34.34       32.34     10.01 o
  -1   9  14       42.27       44.89     10.00 o
  -1 -11  15       39.30       61.08      8.83 o
   0 -11  15        0.03        3.27      6.79 o
   1 -11  15        0.01        4.61      5.97 o
   2 -11  15        0.80        2.59      6.88 o
   3 -11  15       28.04       34.93     19.12 o
  -2 -10  15       19.73       15.49     14.41 o
  -1 -10  15       36.79       45.58     11.18 o
   0 -10  15        1.93        1.20      7.47 o
   1 -10  15       18.03       13.41      5.97 o
   2 -10  15       91.60       98.10      8.49 o
   3 -10  15       15.80       16.83      6.21 o
   4 -10  15        7.60        7.75     16.36 o
  -3  -9  15        3.43       -8.54      8.54 o
  -2  -9  15       53.27       73.06     10.47 o
  -1  -9  15       30.94       22.50      7.98 o
   0  -9  15        0.30       -3.78      6.30 o
   1  -9  15       50.08       50.56      6.55 o
   2  -9  15       46.76       53.70      5.91 o
   3  -9  15        1.43       11.46      5.89 o
   4  -9  15        3.83        7.88      4.66 o
  -4  -8  15       10.88        0.28      8.69 o
  -3  -8  15       97.71      108.84     10.41 o
  -2  -8  15        6.90        3.27      7.43 o
  -1  -8  15        2.65       -6.84      6.95 o
   0  -8  15      166.41      153.62     13.84 o
   1  -8  15       14.96       17.76      5.93 o
   2  -8  15       65.07       83.80      6.55 o
   3  -8  15       10.86       14.74      7.50 o
   4  -8  15        6.44        0.60      5.69 o
   5  -8  15       13.97       24.82      6.80 o
  -5  -7  15       76.00       97.09     25.37 o
  -4  -7  15        6.05        7.83      6.77 o
  -3  -7  15       55.75       60.13      6.97 o
  -2  -7  15        1.19       -2.26      9.43 o
  -1  -7  15        0.14       -6.52      6.52 o
   0  -7  15        1.97       -6.39      8.58 o
   1  -7  15      285.83      291.96     11.47 o
   2  -7  15       59.51       68.19      6.77 o
   3  -7  15       23.63       15.78      5.91 o
   4  -7  15       17.48       19.37      6.79 o
   5  -7  15       90.38      100.75      8.89 o
  -5  -6  15        0.11       -7.54      7.54 o
  -4  -6  15        1.12        4.46      6.75 o
  -3  -6  15        0.24       -3.38      5.54 o
  -2  -6  15       15.05       14.14      7.27 o
  -1  -6  15       62.78       63.15      7.93 o
   0  -6  15       38.83       31.69     10.60 o
   1  -6  15        5.61        7.04      8.61 o
   2  -6  15      220.54      201.86      9.49 o
   3  -6  15        0.33       -2.72      6.14 o
   4  -6  15      165.96      182.06     10.02 o
   5  -6  15       28.93       26.60      7.76 o
  -5  -5  15       12.87        9.58      7.73 o
  -4  -5  15        9.57        7.06      7.70 o
  -3  -5  15       76.62       77.24      7.26 o
  -2  -5  15       32.98       28.57      5.34 o
  -1  -5  15       72.88       80.05      8.07 o
   0  -5  15       15.60       23.41      6.54 o
   1  -5  15      679.26      677.66     18.30 o
   2  -5  15        7.18       13.40      6.39 o
   3  -5  15       71.08       71.32      7.76 o
   4  -5  15       65.95       72.20      8.34 o
   5  -5  15        4.83       -5.75      7.45 o
   6  -5  15      127.43      128.58     16.84 o
  -6  -4  15        6.96        8.31      9.59 o
  -5  -4  15       18.16        6.49      7.87 o
  -4  -4  15       10.16        2.07      6.88 o
  -3  -4  15       17.28       16.40      6.32 o
  -2  -4  15       25.05       23.84      6.58 o
  -1  -4  15      571.42      571.47     11.43 o
   0  -4  15      391.39      403.20     14.57 o
   1  -4  15       80.80       80.45      7.90 o
   2  -4  15       64.45       72.59      7.99 o
   3  -4  15       44.88       39.82      7.51 o
   4  -4  15       34.17       38.57      8.31 o
   5  -4  15        0.54       -7.74     12.15 o
   6  -4  15        0.82       17.44     13.87 o
  -6  -3  15       19.24        5.17      9.33 o
  -5  -3  15       37.36       34.70      8.40 o
  -4  -3  15       16.48       30.84      7.24 o
  -3  -3  15      162.31      169.93      9.21 o
  -2  -3  15      452.02      413.99     12.68 o
  -1  -3  15      115.06      119.96      6.01 o
   0  -3  15        1.81        3.99      3.38 o
   1  -3  15        6.65       12.05      6.45 o
   2  -3  15       33.95       33.39      7.27 o
   3  -3  15      340.57      340.52     13.97 o
   4  -3  15       30.99       15.64      7.89 o
   5  -3  15        0.49       -3.15      7.85 o
   6  -3  15        5.57        5.90     14.24 o
  -6  -2  15       17.24       27.50     10.23 o
  -5  -2  15      193.69      205.38     10.15 o
  -4  -2  15      150.58      175.32      8.93 o
  -3  -2  15      492.29      454.87     12.70 o
  -2  -2  15      296.92      275.21     11.30 o
  -1  -2  15      158.36      138.57     12.01 o
   0  -2  15       12.96       17.36      4.52 o
   1  -2  15        0.17       -3.31      4.39 o
   2  -2  15      105.22      108.01      5.46 o
   3  -2  15      291.68      296.46     13.37 o
   4  -2  15        9.37       -1.55     12.43 o
   5  -2  15       98.36      110.91     10.75 o
  -6  -1  15        3.34        8.28      9.76 o
  -5  -1  15        1.81        3.32      6.98 o
  -4  -1  15       84.37       70.96     10.86 o
  -3  -1  15       78.38       87.64      7.23 o
  -2  -1  15      247.88      258.86     10.92 o
  -1  -1  15      218.64      221.66     14.07 o
   0  -1  15      212.39      215.54     11.55 o
   1  -1  15       36.57       30.56      5.69 o
   2  -1  15        7.56        8.88      5.65 o
   3  -1  15      485.52      491.08     13.40 o
   4  -1  15      139.20      140.88      8.10 o
   5  -1  15       24.80       19.64      6.39 o
  -6   0  15        5.38       11.28     10.91 o
  -5   0  15       61.63       74.70      8.31 o
  -4   0  15      112.28      110.90      8.25 o
  -3   0  15      127.10      130.09      8.25 o
  -2   0  15        5.01        9.50      5.99 o
  -1   0  15       79.59       88.10      6.66 o
   0   0  15       13.72       26.86      5.49 o
   1   0  15       44.68       56.07      6.66 o
   2   0  15       37.24       43.47      6.67 o
   3   0  15       85.02       62.60      7.48 o
   4   0  15      105.35      101.91      8.56 o
   5   0  15        2.53        0.94      7.04 o
  -6   1  15        2.01        5.90     10.23 o
  -5   1  15      501.24      487.87     14.84 o
  -4   1  15      294.33      301.79     14.44 o
  -3   1  15       57.16       65.28      7.13 o
  -2   1  15      293.15      296.48     10.44 o
  -1   1  15      243.38      253.67     10.48 o
   0   1  15       24.32       20.10      5.60 o
   1   1  15      234.00      210.85      8.83 o
   2   1  15       99.04      111.63      8.47 o
   3   1  15        7.74       12.67      6.99 o
   4   1  15        6.57        2.55      7.20 o
   5   1  15       15.61       13.62      7.86 o
  -6   2  15       53.45       80.78     15.27 o
  -5   2  15       92.59       89.87     10.20 o
  -4   2  15        1.77       10.14      6.81 o
  -3   2  15      332.15      353.79     12.00 o
  -2   2  15       17.81       13.67      6.18 o
  -1   2  15      220.70      210.31     10.46 o
   0   2  15      434.21      408.44     12.34 o
   1   2  15        3.21        0.65      5.76 o
   2   2  15        1.26       -4.26      6.47 o
   3   2  15       27.13       23.94      7.50 o
   4   2  15       22.82       14.20      7.86 o
  -6   3  15       11.18       11.80     11.24 o
  -5   3  15      354.93      395.26     15.85 o
  -4   3  15       15.37       15.53      7.16 o
  -3   3  15       50.46       65.62      7.54 o
  -2   3  15      105.91       93.89      7.99 o
  -1   3  15        5.34       14.15      6.34 o
   0   3  15      137.34      146.17      8.53 o
   1   3  15       13.55       18.07      7.85 o
   2   3  15        0.36       -6.77      6.77 o
   3   3  15        8.22       14.52      7.85 o
   4   3  15        1.87        4.90      7.88 o
  -6   4  15       96.51      122.26     13.39 o
  -5   4  15       27.12       21.46     10.53 o
  -4   4  15      126.82      110.70     10.29 o
  -3   4  15       87.08       90.72      8.32 o
  -2   4  15       57.37       60.06      7.70 o
  -1   4  15      342.17      356.82     16.28 o
   0   4  15       42.48       42.96      7.33 o
   1   4  15      176.45      181.64      9.56 o
   2   4  15        0.79        7.95      6.85 o
   3   4  15       13.37       29.34      9.61 o
   4   4  15       22.78       23.61      9.81 o
  -5   5  15       52.06       51.95     12.04 o
  -4   5  15       29.84       23.22      9.10 o
  -3   5  15      167.07      189.67     12.27 o
  -2   5  15        1.78       -0.65      7.68 o
  -1   5  15        9.13        1.88      6.59 o
   0   5  15       58.49       70.18      8.10 o
   1   5  15        0.20        5.85      6.90 o
   2   5  15       16.01       15.57      7.44 o
   3   5  15       46.57       69.17     10.97 o
  -5   6  15      121.12      147.55     14.54 o
  -4   6  15      242.47      248.18     13.43 o
  -3   6  15      139.14      137.40     11.10 o
  -2   6  15        0.17        8.15      8.16 o
  -1   6  15       23.08       23.56      8.39 o
   0   6  15      112.70      133.26     14.45 o
   1   6  15        6.91       -3.69      7.86 o
   2   6  15       24.35       13.38      8.34 o
  -4   7  15       29.06       42.11     11.63 o
  -3   7  15       11.72       -8.72      8.72 o
  -2   7  15       14.66        9.51      8.72 o
  -1   7  15       27.87       27.69      8.99 o
   0   7  15       10.78       15.15     12.45 o
   1   7  15        5.45        3.39     10.00 o
  -3   8  15        6.77       -6.07      9.24 o
  -2   8  15        6.54       14.39      9.30 o
  -1   8  15       27.55       35.53      9.33 o
  -1 -10  16        3.68        7.86     10.54 o
   0 -10  16        9.61        9.36      7.37 o
   1 -10  16       56.64       72.46      7.52 o
   2 -10  16       32.40       46.76      6.06 o
  -2  -9  16        6.14       20.79      9.27 o
  -1  -9  16       33.10       54.34      8.52 o
   0  -9  16        0.51       -4.31      6.83 o
   1  -9  16        1.10        3.12      6.17 o
   2  -9  16        2.32       -1.25      5.60 o
   3  -9  16        6.48       16.29      6.41 o
  -3  -8  16       31.96       37.11      9.72 o
  -2  -8  16        7.45        6.59      8.02 o
  -1  -8  16        1.45        6.76      8.78 o
   0  -8  16        2.64        8.48      7.04 o
   1  -8  16       29.58       31.17      6.74 o
   2  -8  16       19.85       10.99      6.21 o
   3  -8  16       18.23       41.87      6.64 o
   4  -8  16       63.95       80.50      7.69 o
  -4  -7  16       15.82        7.25      6.98 o
  -3  -7  16        3.26        7.54      4.63 o
  -2  -7  16        7.47        6.11      8.06 o
  -1  -7  16       20.51       22.53      7.97 o
   0  -7  16        9.15        6.86      6.77 o
   1  -7  16       12.72       14.26      6.42 o
   2  -7  16       74.75       93.44      7.88 o
   3  -7  16       33.39       38.20      6.98 o
   4  -7  16        8.80        3.36      6.96 o
  -4  -6  16        2.21       -5.32      8.97 o
  -3  -6  16        0.21       -5.76      5.76 o
  -2  -6  16       56.63       63.19     11.60 o
  -1  -6  16       25.05       28.95      7.82 o
   0  -6  16        0.97       -1.27      6.79 o
   1  -6  16        3.64        1.08      6.36 o
   2  -6  16        1.87        8.52      9.07 o
   3  -6  16       24.92       35.82     11.58 o
   4  -6  16       34.85       35.40      7.69 o
   5  -6  16        1.07       -0.96      8.09 o
  -5  -5  16        0.21       -7.48      7.71 o
  -4  -5  16       29.59       19.57      7.30 o
  -3  -5  16       53.58       55.62      7.10 o
  -2  -5  16        1.66        2.24      4.90 o
  -1  -5  16        0.67       -4.93     11.71 o
   0  -5  16      420.44      417.28     14.76 o
   1  -5  16      146.73      131.35      9.15 o
   2  -5  16      239.61      273.50     12.30 o
   3  -5  16       19.35       12.23      9.00 o
   4  -5  16       20.21       32.54      8.04 o
   5  -5  16        1.00       -2.13      8.00 o
  -5  -4  16        0.09       -7.88      7.88 o
  -4  -4  16        5.06       -5.34      6.92 o
  -3  -4  16       75.29       84.78      7.76 o
  -2  -4  16       84.84       85.55      6.87 o
  -1  -4  16       15.77        6.84      3.51 o
   0  -4  16       20.94       12.01      7.71 o
   1  -4  16       45.94       36.25      7.37 o
   2  -4  16       17.58       34.60      7.47 o
   3  -4  16       98.70       90.47      9.12 o
   4  -4  16       43.29       39.88      8.76 o
   5  -4  16       59.70       89.03     16.70 o
  -5  -3  16        8.88        7.38      8.33 o
  -4  -3  16       15.72        3.34      7.45 o
  -3  -3  16       11.58        8.63      6.73 o
  -2  -3  16      225.88      219.83      9.63 o
  -1  -3  16        1.31        5.73      5.32 o
   0  -3  16        1.35        1.53      3.51 o
   1  -3  16       60.37       67.61      8.23 o
   2  -3  16        0.05        2.00      7.38 o
   3  -3  16      361.33      376.11     15.41 o
   4  -3  16       34.00       52.07      9.13 o
   5  -3  16       18.21       38.34      9.55 o
  -6  -2  16        9.65       15.72     14.73 o
  -5  -2  16        0.24       -0.72      9.78 o
  -4  -2  16       30.90       41.91      8.02 o
  -3  -2  16        3.15       -1.28      7.72 o
  -2  -2  16        1.11       -6.00      6.00 o
  -1  -2  16      149.04      145.99      9.20 o
   0  -2  16      192.27      194.11     12.70 o
   1  -2  16       31.11       29.52      5.47 o
   2  -2  16       40.94       42.65      8.60 o
   3  -2  16      158.04      181.89     11.77 o
   4  -2  16        1.63       -2.02      8.38 o
   5  -2  16        0.73       -8.68      8.68 o
  -6  -1  16       56.97       53.42     15.84 o
  -5  -1  16       63.95       75.46     10.48 o
  -4  -1  16       34.47       29.60      7.93 o
  -3  -1  16       75.91       90.59      8.57 o
  -2  -1  16       78.36       69.20      7.64 o
  -1  -1  16      251.80      261.81     14.65 o
   0  -1  16      219.76      227.63     14.83 o
   1  -1  16        0.48       -1.65      5.66 o
   2  -1  16       76.80       72.48      6.87 o
   3  -1  16       58.15       75.82      6.97 o
   4  -1  16       14.34       15.81      6.12 o
   5  -1  16       44.22       45.32      7.58 o
  -6   0  16        5.79       -0.70     10.89 o
  -5   0  16      148.95      150.79      9.97 o
  -4   0  16        3.74       -6.37      6.37 o
  -3   0  16       42.52       52.33      7.13 o
  -2   0  16       22.57        7.16      6.89 o
  -1   0  16      569.95      564.37     15.91 o
   0   0  16        5.75        5.49      6.12 o
   1   0  16       55.97       44.70      7.08 o
   2   0  16      322.09      305.92     11.72 o
   3   0  16       23.40       21.99      9.31 o
   4   0  16       22.96       40.51      7.53 o
  -6   1  16        0.01        1.99     10.27 o
  -5   1  16       10.35       12.05      8.93 o
  -4   1  16       26.59       33.82      7.49 o
  -3   1  16       72.67       74.59      7.57 o
  -2   1  16      179.45      190.83      9.30 o
  -1   1  16      195.65      181.45      9.00 o
   0   1  16       98.96      117.01      9.52 o
   1   1  16       31.61       32.29      7.40 o
   2   1  16       38.20       37.00      7.44 o
   3   1  16       10.72       -7.08      7.08 o
   4   1  16       45.11       46.87      8.34 o
  -5   2  16       47.82       48.75     10.14 o
  -4   2  16       27.96       24.90      7.44 o
  -3   2  16       40.17       45.51      7.48 o
  -2   2  16      146.24      144.46      8.81 o
  -1   2  16       65.73       72.86      8.62 o
   0   2  16        3.60       12.86      7.34 o
   1   2  16      331.25      345.23     13.19 o
   2   2  16       24.14       16.49      7.57 o
   3   2  16       26.57       48.52      8.74 o
   4   2  16       24.56       41.30      8.71 o
  -5   3  16        1.57       -8.92      8.92 o
  -4   3  16      102.08      111.40     10.70 o
  -3   3  16       37.82       30.65      7.50 o
  -2   3  16       74.33       88.35      8.41 o
  -1   3  16      149.47      155.23     10.34 o
   0   3  16      100.81      114.51      8.54 o
   1   3  16      186.66      179.51     16.14 o
   2   3  16       97.87      113.97      9.92 o
   3   3  16        2.02        6.45      8.12 o
  -5   4  16       15.65       36.91     11.31 o
  -4   4  16        2.91        1.96      9.24 o
  -3   4  16      196.32      227.52     16.09 o
  -2   4  16      100.77      112.86     15.92 o
  -1   4  16       40.61       48.88      8.02 o
   0   4  16        1.67        1.85      6.85 o
   1   4  16      152.00      187.00     11.28 o
   2   4  16        0.41       -2.59      7.71 o
   3   4  16       25.04       27.72      9.88 o
  -4   5  16        1.38       -5.59      8.63 o
  -3   5  16       95.16      100.77     16.94 o
  -2   5  16       70.66       68.79      9.92 o
  -1   5  16        1.86        5.92      8.47 o
   0   5  16       96.37      114.99      9.93 o
   1   5  16       31.86       40.55      9.16 o
   2   5  16       12.13       16.57     10.09 o
  -4   6  16        8.97        0.51     10.80 o
  -3   6  16       46.72       31.98      9.79 o
  -2   6  16       79.89       97.32     10.45 o
  -1   6  16       54.68       63.33      9.94 o
   0   6  16      103.18       78.40     10.23 o
   1   6  16       38.39       34.34      9.31 o
  -2   7  16        5.61       -5.48     10.71 o
  -1   7  16       61.16       87.15     16.16 o
  -1  -9  17       25.27       17.49     11.17 o
   0  -9  17        0.06       -7.08      7.08 o
   1  -9  17        1.79        1.97      8.45 o
   2  -9  17       11.67        6.94     11.46 o
  -2  -8  17       18.94       22.62      9.08 o
  -1  -8  17       40.47       57.97      9.18 o
   0  -8  17       66.36       81.87     15.45 o
   1  -8  17        0.41       11.68      7.45 o
   2  -8  17        0.30        2.17      6.61 o
   3  -8  17      275.87      314.12     12.86 o
  -3  -7  17       39.60       50.68     10.51 o
  -2  -7  17       39.09       61.19      9.63 o
  -1  -7  17       29.10       54.94      9.77 o
   0  -7  17        0.97        9.00      8.87 o
   1  -7  17       12.30       13.33      7.25 o
   2  -7  17      103.34      118.92      8.91 o
   3  -7  17       13.96       17.36      7.27 o
  -3  -6  17        0.32        5.06      5.95 o
  -2  -6  17       61.44       91.16     10.22 o
  -1  -6  17        3.10        8.54      7.85 o
   0  -6  17        0.15        0.66      7.80 o
   1  -6  17        1.97        5.80      7.09 o
   2  -6  17        8.45       16.96      7.29 o
   3  -6  17        6.94       16.34      7.64 o
   4  -6  17        0.33      -10.62     12.45 o
  -4  -5  17       34.35       32.30      7.95 o
  -3  -5  17       21.82       14.30      6.63 o
  -2  -5  17        0.98       -2.17      4.66 o
  -1  -5  17       82.05       72.52      9.29 o
   0  -5  17      147.90      174.95     10.89 o
   1  -5  17       53.86       62.13      8.62 o
   2  -5  17       89.17      111.93      9.76 o
   3  -5  17       92.59      110.48      9.90 o
   4  -5  17       89.48       96.98      9.82 o
  -4  -4  17        3.32       12.78      7.61 o
  -3  -4  17        7.53        2.28      6.80 o
  -2  -4  17        1.06        4.42      5.80 o
  -1  -4  17        6.09        5.58      7.78 o
   0  -4  17       49.63       67.99      8.91 o
   1  -4  17        2.79        1.80      7.23 o
   2  -4  17        5.89       10.53      7.77 o
   3  -4  17      102.25      114.67     11.91 o
   4  -4  17       20.45       34.87      9.02 o
  -5  -3  17        0.62       -8.52      9.27 o
  -4  -3  17        0.35       -5.89      7.73 o
  -3  -3  17        0.24        9.68      7.03 o
  -2  -3  17       66.91       69.24      7.54 o
  -1  -3  17        3.40        8.03      5.64 o
   0  -3  17       22.32       18.65      4.34 o
   1  -3  17      107.48      118.51     10.06 o
   2  -3  17      135.70      150.93     12.31 o
   3  -3  17       15.37       23.14     13.46 o
   4  -3  17       26.13        8.80      8.81 o
  -5  -2  17       38.30       23.57     11.43 o
  -4  -2  17       46.18       48.29      8.77 o
  -3  -2  17       89.72       88.78      8.82 o
  -2  -2  17       19.37       16.31      7.03 o
  -1  -2  17        0.48       -4.01      5.95 o
   0  -2  17       94.97      102.59      8.99 o
   1  -2  17       50.91       49.24      5.90 o
   2  -2  17       20.66       19.72      8.84 o
   3  -2  17       11.47        1.86      8.43 o
   4  -2  17       37.62       38.37      9.92 o
  -5  -1  17        1.06        0.58      8.57 o
  -4  -1  17      172.34      167.85     10.91 o
  -3  -1  17       11.69       23.42      7.44 o
  -2  -1  17       26.16       20.26      8.51 o
  -1  -1  17       18.16       18.08      6.91 o
   0  -1  17       10.95       17.06      6.51 o
   1  -1  17        0.94       -2.81      5.98 o
   2  -1  17        0.45        2.31      6.06 o
   3  -1  17        4.88        5.31      5.88 o
   4  -1  17       58.28       64.26      6.21 o
  -5   0  17       15.72       30.23     11.07 o
  -4   0  17      294.83      297.12     13.51 o
  -3   0  17       16.59       24.52      7.94 o
  -2   0  17       94.83       88.76      8.89 o
  -1   0  17      190.22      212.46     10.41 o
   0   0  17       57.94       66.53      7.67 o
   1   0  17        3.84        4.12      6.79 o
   2   0  17       11.19       22.28      7.10 o
   3   0  17       64.75       59.63      8.17 o
  -5   1  17       51.61       27.97     11.52 o
  -4   1  17       77.23       92.44     10.09 o
  -3   1  17       22.79       22.00      9.07 o
  -2   1  17        5.03        7.04      7.46 o
  -1   1  17       96.43      111.02      9.35 o
   0   1  17       24.90       45.66      7.90 o
   1   1  17       19.35       32.03      7.57 o
   2   1  17       86.03       97.26      9.81 o
   3   1  17        8.34       21.85      7.90 o
  -5   2  17      210.60      214.70     27.89 o
  -4   2  17      146.82      148.46     11.92 o
  -3   2  17       15.53       13.07      7.50 o
  -2   2  17       61.10       83.69      9.16 o
  -1   2  17        5.09       13.72      7.69 o
   0   2  17        0.87       15.46      7.51 o
   1   2  17       33.27       26.40      8.12 o
   2   2  17       62.15       69.36      8.91 o
   3   2  17        8.68        1.56      9.30 o
  -4   3  17       34.00       33.64      9.62 o
  -3   3  17        0.07       20.39      8.77 o
  -2   3  17       96.12      107.27     10.56 o
  -1   3  17      124.51      132.85     10.14 o
   0   3  17        2.62        6.26      7.87 o
   1   3  17       34.62       25.76      8.65 o
   2   3  17       30.28       30.10      8.66 o
  -4   4  17        6.49       -8.20      9.36 o
  -3   4  17        2.14       -6.64      8.89 o
  -2   4  17      128.85      157.01     12.43 o
  -1   4  17        8.34        6.51      7.57 o
   0   4  17        4.63        2.38      8.29 o
   1   4  17       75.71       96.13     10.17 o
  -3   5  17      100.78      128.71     15.74 o
  -2   5  17      131.79      138.38     14.27 o
  -1   5  17       15.82       17.76      9.48 o
   0   5  17        0.94        3.77     10.15 o
  -1  -7  18        1.94       -3.72     12.57 o
   0  -7  18       71.85       68.65      9.37 o
   1  -7  18       74.41       80.30     14.70 o
   2  -7  18       20.12       18.82     10.09 o
  -2  -6  18       70.06       77.74     10.68 o
  -1  -6  18        1.66       -1.76      8.55 o
   0  -6  18        1.05        8.93      8.38 o
   1  -6  18       29.97       21.23      7.81 o
   2  -6  18       52.33       62.09      8.91 o
  -3  -5  18       10.81        4.56      6.83 o
  -2  -5  18       28.71       23.96      9.21 o
  -1  -5  18       86.77       81.76     18.50 o
   0  -5  18       14.00       12.23      8.40 o
   1  -5  18       65.61       99.05     16.24 o
   2  -5  18       38.47       59.07      9.22 o
   3  -5  18       15.15       32.29     15.08 o
  -3  -4  18        9.23       15.09      7.24 o
  -2  -4  18       61.05       67.17      7.05 o
  -1  -4  18       22.20       19.70      8.76 o
   0  -4  18       17.20       22.73      8.79 o
   1  -4  18       19.64        8.68      8.18 o
   2  -4  18        9.11       13.49      8.73 o
   3  -4  18       16.71       27.79      9.03 o
  -3  -3  18        0.07       -1.83      7.39 o
  -2  -3  18       66.99       81.98      7.96 o
  -1  -3  18        0.98        0.76      5.70 o
   0  -3  18        0.05       17.75      8.55 o
   1  -3  18       58.33       64.56      9.59 o
   2  -3  18       29.16       41.57      9.39 o
   3  -3  18       60.85       82.75     15.37 o
  -4  -2  18        4.10        4.13      9.61 o
  -3  -2  18        3.35        5.34      7.56 o
  -2  -2  18       81.50       97.83     11.15 o
  -1  -2  18        7.23        8.25      6.76 o
   0  -2  18       22.35       26.16      6.39 o
   1  -2  18      110.87      116.26      6.83 o
   2  -2  18        0.61       -0.43      8.88 o
   3  -2  18        2.04       -0.34      8.94 o
  -4  -1  18        5.74       18.73      8.89 o
  -3  -1  18       11.51       17.22      8.03 o
  -2  -1  18       39.62       30.27      7.88 o
  -1  -1  18        0.51       -6.81      6.81 o
   0  -1  18      112.32      134.95      9.02 o
   1  -1  18       18.34       21.23      6.79 o
   2  -1  18        6.69       12.48      6.55 o
   3  -1  18       49.20       83.84     18.63 o
  -4   0  18        3.49        6.49      9.85 o
  -3   0  18      116.12      125.37     10.65 o
  -2   0  18        0.37       -3.82      7.44 o
  -1   0  18       47.64       59.86     10.01 o
   0   0  18      134.77      114.09     10.41 o
   1   0  18        2.32       -6.17      7.09 o
   2   0  18        2.66       -0.93      7.06 o
  -3   1  18       42.45       31.71      8.77 o
  -2   1  18        2.59       15.52      9.22 o
  -1   1  18        6.65       13.30      8.03 o
   0   1  18      134.78      136.81     10.10 o
   1   1  18       30.62       21.37      8.09 o
   2   1  18       11.79       23.73      8.13 o
  -3   2  18       60.06       70.57      9.75 o
  -2   2  18        3.36       13.72      8.49 o
  -1   2  18        6.25       16.14      8.57 o
   0   2  18      134.52      108.50      9.93 o
   1   2  18        5.14       -7.85      7.85 o
  -2   3  18       19.83       19.26      9.04 o
  -1   3  18       78.90       74.56      9.95 o
   0   3  18      131.11      137.72     10.91 o
   0  -5  19       47.11       63.24     12.97 o
  -1  -4  19       50.70       43.86     10.23 o
   0  -4  19        5.13       15.29      8.83 o
   1  -4  19        2.24       -4.40     11.13 o
  -2  -3  19        6.98       15.61      7.94 o
  -1  -3  19       14.14       16.46      8.84 o
   0  -3  19        5.25        8.61      9.17 o
   1  -3  19        4.34        6.48     10.67 o
  -2  -2  19       33.89       28.47      7.93 o
  -1  -2  19       15.04       12.56      7.01 o
   0  -2  19       60.08       68.05      8.63 o
   1  -2  19        0.68       -3.08      8.96 o
  -2  -1  19       11.58       20.76      9.51 o
  -1  -1  19        2.47        6.76     11.16 o
   0  -1  19        0.56       -0.60      7.04 o
   1  -1  19       21.33       32.16      7.89 o
  -2   0  19       10.85       19.30     11.49 o
  -1   0  19        0.11        0.49      7.99 o
   0   0  19        5.37        4.16      9.02 o
 
